# Supplementary material for: The Geographic Distribution of a Tropical Montane Bird Is Limited by a Tree: Acorn Woodpeckers (Melanerpes formicivorus) and Colombian Oaks (Quercus humboldtii) in the Northern Andes
Source: PLoS One. 2015 Jun 17;10(6):e0128675. doi: 10.1371/journal.pone.0128675 (PMC4471272; doi:10.1371/journal.pone.0128675)
Supplement: S1 File — This database includes records from both museum specimens and eBird records. Specimen records have unique Global Biodiversity Information Facility (GBIF) identification numbers (“GBIF_ID”); eBird records also have unique identification numbers (“eBird_ID”). There are three types of eBird records—Stationary Counts, Traveling Counts and Exhaustive Area Counts. (XLSX) [file pone.0128675.s002.xlsx]

## Sheet: Sheet1
GBIF_ID	eBird_ID	Latitude	Longitude	Record type	eBird Record Type
780084256	NA	1.52186	-77.9318	Specimen	NA
891213388	NA	1.52186	-77.9318	Specimen	NA
657085733	NA	2.53333	-76.95	Specimen	NA
657085732	NA	2.53333	-76.95	Specimen	NA
657092908	NA	2.53333	-76.8333	Specimen	NA
657085736	NA	2.41667	-76.8167	Specimen	NA
657085735	NA	2.41667	-76.8167	Specimen	NA
780084273	NA	2.35	-76.7167	Specimen	NA
891213371	NA	2.35	-76.7167	Specimen	NA
780084269	NA	3.1	-76.6833	Specimen	NA
891213385	NA	3.1	-76.6833	Specimen	NA
780084264	NA	2.35183	-76.682	Specimen	NA
891213416	NA	2.35183	-76.682	Specimen	NA
657085734	NA	2.33333	-76.6667	Specimen	NA
780084242	NA	2.44732	-76.6078	Specimen	NA
780084259	NA	2.44732	-76.6078	Specimen	NA
891213446	NA	2.44732	-76.6078	Specimen	NA
891213382	NA	2.44732	-76.6078	Specimen	NA
657085731	NA	2.45	-76.6	Specimen	NA
767783711	NA	2.45	-76.6	Specimen	NA
352487577	NA	2.45	-76.6	Specimen	NA
780443427	NA	2.66667	-76.5833	Specimen	NA
780443424	NA	2.66667	-76.5833	Specimen	NA
780353365	NA	2.66667	-76.5833	Specimen	NA
896400269	NA	2.66667	-76.5833	Specimen	NA
896400271	NA	2.66667	-76.5833	Specimen	NA
896400274	NA	2.66667	-76.5833	Specimen	NA
896400270	NA	2.66667	-76.5833	Specimen	NA
896400272	NA	2.66667	-76.5833	Specimen	NA
780443421	NA	2.66667	-76.5833	Specimen	NA
780853684	NA	2.66667	-76.5833	Specimen	NA
896400266	NA	3.25	-76.5833	Specimen	NA
896400267	NA	3.25	-76.5833	Specimen	NA
780443372	NA	3.25	-76.5833	Specimen	NA
780853681	NA	3.25	-76.5833	Specimen	NA
657089626	NA	2.36667	-76.2667	Specimen	NA
896400268	NA	2.24028	-76.0984	Specimen	NA
780443375	NA	2.24028	-76.0984	Specimen	NA
657085730	NA	2.25	-76.0833	Specimen	NA
780443368	NA	2.08333	-75.6667	Specimen	NA
780497663	NA	2.08333	-75.6667	Specimen	NA
896380535	NA	2.08333	-75.6667	Specimen	NA
896380536	NA	2.08333	-75.6667	Specimen	NA
373642946	NA	3.11348	-75.6235	Specimen	NA
373642982	NA	3.11348	-75.6235	Specimen	NA
780084232	NA	4.42258	-75.3667	Specimen	NA
780083778	NA	4.42258	-75.3667	Specimen	NA
891213329	NA	4.42258	-75.3667	Specimen	NA
891213336	NA	4.42258	-75.3667	Specimen	NA
900178740	NA	7.08106	-75.1737	Specimen	NA
373642969	NA	4.44829	-74.3002	Specimen	NA
373642957	NA	4.44829	-74.3002	Specimen	NA
373642949	NA	4.44829	-74.3002	Specimen	NA
780084251	NA	5.76528	-73.9372	Specimen	NA
780084246	NA	5.76528	-73.9372	Specimen	NA
780084238	NA	5.76528	-73.9372	Specimen	NA
891213372	NA	5.76528	-73.9372	Specimen	NA
891213426	NA	5.76528	-73.9372	Specimen	NA
891213405	NA	5.76528	-73.9372	Specimen	NA
896418458	NA	8.88115	-73.4225	Specimen	NA
780443430	NA	8.88115	-73.4225	Specimen	NA
352486961	NA	7.3667	-73	Specimen	NA
373642985	NA	6.32592	-72.7493	Specimen	NA
373642978	NA	6.32592	-72.7493	Specimen	NA
373642973	NA	6.32592	-72.7493	Specimen	NA
373642960	NA	6.32592	-72.7493	Specimen	NA
373642976	NA	6.33461	-72.6957	Specimen	NA
NA	URN:CornellLabOfOrnithology:EBIRD:OBS78309606	6.21425	-75.5659	eBird	eBird - Exhaustive Area Count
NA	URN:CornellLabOfOrnithology:EBIRD:OBS223347795	3.56039	-76.5664	eBird	eBird - Exhaustive Area Count
NA	URN:CornellLabOfOrnithology:EBIRD:OBS67970124	2.62556	-76.6261	eBird	eBird - Exhaustive Area Count
NA	URN:CornellLabOfOrnithology:EBIRD:OBS158205272	6.10719	-75.5023	eBird	eBird - Exhaustive Area Count
NA	URN:CornellLabOfOrnithology:EBIRD:OBS72568181	6.43172	-76.0911	eBird	eBird - Exhaustive Area Count
NA	URN:CornellLabOfOrnithology:EBIRD:OBS68191704	6.85219	-73.3768	eBird	eBird - Exhaustive Area Count
NA	URN:CornellLabOfOrnithology:EBIRD:OBS124272046	5.7491	-75.7018	eBird	eBird - Traveling Count
NA	URN:CornellLabOfOrnithology:EBIRD:OBS111742356	5.7491	-75.7018	eBird	eBird - Traveling Count
NA	URN:CornellLabOfOrnithology:EBIRD:OBS146705931	6.18248	-75.4342	eBird	eBird - Traveling Count
NA	URN:CornellLabOfOrnithology:EBIRD:OBS161426016	4.44866	-75.7413	eBird	eBird - Traveling Count
NA	URN:CornellLabOfOrnithology:EBIRD:OBS138255027	6.20796	-75.5707	eBird	eBird - Traveling Count
NA	URN:CornellLabOfOrnithology:EBIRD:OBS138255069	6.20796	-75.5707	eBird	eBird - Traveling Count
NA	URN:CornellLabOfOrnithology:EBIRD:OBS106129649	4.52714	-75.6255	eBird	eBird - Traveling Count
NA	URN:CornellLabOfOrnithology:EBIRD:OBS235076981	4.60721	-74.3213	eBird	eBird - Traveling Count
NA	URN:CornellLabOfOrnithology:EBIRD:OBS80810144	5.03311	-75.5708	eBird	eBird - Traveling Count
NA	URN:CornellLabOfOrnithology:EBIRD:OBS208339327	4.82005	-75.7068	eBird	eBird - Traveling Count
NA	URN:CornellLabOfOrnithology:EBIRD:OBS208281497	4.82005	-75.7068	eBird	eBird - Traveling Count
NA	URN:CornellLabOfOrnithology:EBIRD:OBS161968424	5.08272	-75.4093	eBird	eBird - Traveling Count
NA	URN:CornellLabOfOrnithology:EBIRD:OBS207358677	6.17316	-75.4489	eBird	eBird - Traveling Count
NA	URN:CornellLabOfOrnithology:EBIRD:OBS180097976	5.59832	-75.8191	eBird	eBird - Traveling Count
NA	URN:CornellLabOfOrnithology:EBIRD:OBS148792647	6.0621	-75.5057	eBird	eBird - Traveling Count
NA	URN:CornellLabOfOrnithology:EBIRD:OBS238177293	4.93447	-75.7381	eBird	eBird - Traveling Count
NA	URN:CornellLabOfOrnithology:EBIRD:OBS62763016	4.65719	-74.3344	eBird	eBird - Traveling Count
NA	URN:CornellLabOfOrnithology:EBIRD:OBS227992653	4.63838	-75.5725	eBird	eBird - Traveling Count
NA	URN:CornellLabOfOrnithology:EBIRD:OBS147787582	4.52131	-75.6676	eBird	eBird - Traveling Count
NA	URN:CornellLabOfOrnithology:EBIRD:OBS185047829	5.41278	-75.5628	eBird	eBird - Traveling Count
NA	URN:CornellLabOfOrnithology:EBIRD:OBS201684466	4.54708	-75.6583	eBird	eBird - Traveling Count
NA	URN:CornellLabOfOrnithology:EBIRD:OBS201983517	4.54708	-75.6583	eBird	eBird - Traveling Count
NA	URN:CornellLabOfOrnithology:EBIRD:OBS220733534	5.07483	-75.5863	eBird	eBird - Traveling Count
NA	URN:CornellLabOfOrnithology:EBIRD:OBS226299227	5.07483	-75.5863	eBird	eBird - Traveling Count
NA	URN:CornellLabOfOrnithology:EBIRD:OBS226952938	5.07375	-75.538	eBird	eBird - Traveling Count
NA	URN:CornellLabOfOrnithology:EBIRD:OBS226972192	5.07375	-75.538	eBird	eBird - Traveling Count
NA	URN:CornellLabOfOrnithology:EBIRD:OBS227016820	5.07375	-75.538	eBird	eBird - Traveling Count
NA	URN:CornellLabOfOrnithology:EBIRD:OBS232834557	5.06384	-75.5321	eBird	eBird - Traveling Count
NA	URN:CornellLabOfOrnithology:EBIRD:OBS124274015	5.7491	-75.7018	eBird	eBird - Traveling Count
NA	URN:CornellLabOfOrnithology:EBIRD:OBS110996245	5.7491	-75.7018	eBird	eBird - Traveling Count
NA	URN:CornellLabOfOrnithology:EBIRD:OBS61003919	5.03311	-75.5708	eBird	eBird - Traveling Count
NA	URN:CornellLabOfOrnithology:EBIRD:OBS61004330	5.03311	-75.5708	eBird	eBird - Traveling Count
NA	URN:CornellLabOfOrnithology:EBIRD:OBS80485477	5.03311	-75.5708	eBird	eBird - Traveling Count
NA	URN:CornellLabOfOrnithology:EBIRD:OBS61004382	5.03311	-75.5708	eBird	eBird - Traveling Count
NA	URN:CornellLabOfOrnithology:EBIRD:OBS80304626	5.03311	-75.5708	eBird	eBird - Traveling Count
NA	URN:CornellLabOfOrnithology:EBIRD:OBS80701201	5.03311	-75.5708	eBird	eBird - Traveling Count
NA	URN:CornellLabOfOrnithology:EBIRD:OBS188845186	6.24805	-75.5044	eBird	eBird - Traveling Count
NA	URN:CornellLabOfOrnithology:EBIRD:OBS216934783	5.06504	-75.5319	eBird	eBird - Traveling Count
NA	URN:CornellLabOfOrnithology:EBIRD:OBS216513822	5.0641	-75.5174	eBird	eBird - Traveling Count
NA	URN:CornellLabOfOrnithology:EBIRD:OBS228097439	5.07483	-75.5863	eBird	eBird - Traveling Count
NA	URN:CornellLabOfOrnithology:EBIRD:OBS223853860	5.06384	-75.5321	eBird	eBird - Traveling Count
NA	URN:CornellLabOfOrnithology:EBIRD:OBS224495175	5.06384	-75.5321	eBird	eBird - Traveling Count
NA	URN:CornellLabOfOrnithology:EBIRD:OBS224495223	5.06384	-75.5321	eBird	eBird - Traveling Count
NA	URN:CornellLabOfOrnithology:EBIRD:OBS223198014	5.06384	-75.5321	eBird	eBird - Traveling Count
NA	URN:CornellLabOfOrnithology:EBIRD:OBS224874297	5.06384	-75.5321	eBird	eBird - Traveling Count
NA	URN:CornellLabOfOrnithology:EBIRD:OBS80936514	5.03311	-75.5708	eBird	eBird - Traveling Count
NA	URN:CornellLabOfOrnithology:EBIRD:OBS182980505	4.95551	-75.6086	eBird	eBird - Traveling Count
NA	URN:CornellLabOfOrnithology:EBIRD:OBS180890437	5.79901	-75.7936	eBird	eBird - Traveling Count
NA	URN:CornellLabOfOrnithology:EBIRD:OBS182755684	5.79901	-75.7936	eBird	eBird - Traveling Count
NA	URN:CornellLabOfOrnithology:EBIRD:OBS182066791	5.58216	-75.8355	eBird	eBird - Traveling Count
NA	URN:CornellLabOfOrnithology:EBIRD:OBS201153236	4.66266	-75.765	eBird	eBird - Traveling Count
NA	URN:CornellLabOfOrnithology:EBIRD:OBS182698581	5.58148	-75.8342	eBird	eBird - Traveling Count
NA	URN:CornellLabOfOrnithology:EBIRD:OBS80626332	5.03311	-75.5708	eBird	eBird - Traveling Count
NA	URN:CornellLabOfOrnithology:EBIRD:OBS185055082	5.03778	-75.7661	eBird	eBird - Traveling Count
NA	URN:CornellLabOfOrnithology:EBIRD:OBS220974089	4.66266	-75.765	eBird	eBird - Traveling Count
NA	URN:CornellLabOfOrnithology:EBIRD:OBS204429064	4.54699	-75.7991	eBird	eBird - Traveling Count
NA	URN:CornellLabOfOrnithology:EBIRD:OBS167031124	1.98677	-76.4283	eBird	eBird - Traveling Count
NA	URN:CornellLabOfOrnithology:EBIRD:OBS89755964	1.98677	-76.4283	eBird	eBird - Traveling Count
NA	URN:CornellLabOfOrnithology:EBIRD:OBS90613848	1.98677	-76.4283	eBird	eBird - Traveling Count
NA	URN:CornellLabOfOrnithology:EBIRD:OBS124275747	5.8135	-75.8031	eBird	eBird - Traveling Count
NA	URN:CornellLabOfOrnithology:EBIRD:OBS106412502	5.8135	-75.8031	eBird	eBird - Traveling Count
NA	URN:CornellLabOfOrnithology:EBIRD:OBS124273864	5.7491	-75.7018	eBird	eBird - Traveling Count
NA	URN:CornellLabOfOrnithology:EBIRD:OBS111482831	5.7491	-75.7018	eBird	eBird - Traveling Count
NA	URN:CornellLabOfOrnithology:EBIRD:OBS205720092	4.66266	-75.765	eBird	eBird - Traveling Count
NA	URN:CornellLabOfOrnithology:EBIRD:OBS174506982	5.03311	-75.5708	eBird	eBird - Traveling Count
NA	URN:CornellLabOfOrnithology:EBIRD:OBS80936418	5.03311	-75.5708	eBird	eBird - Traveling Count
NA	URN:CornellLabOfOrnithology:EBIRD:OBS185173394	5.03311	-75.5708	eBird	eBird - Traveling Count
NA	URN:CornellLabOfOrnithology:EBIRD:OBS211913281	4.921	-75.0806	eBird	eBird - Traveling Count
NA	URN:CornellLabOfOrnithology:EBIRD:OBS186956003	3.55588	-76.5558	eBird	eBird - Traveling Count
NA	URN:CornellLabOfOrnithology:EBIRD:OBS217837169	3.45889	-76.6361	eBird	eBird - Traveling Count
NA	URN:CornellLabOfOrnithology:EBIRD:OBS238617659	4.93114	-75.7377	eBird	eBird - Traveling Count
NA	URN:CornellLabOfOrnithology:EBIRD:OBS115228106	7.24302	-76.4242	eBird	eBird - Traveling Count
NA	URN:CornellLabOfOrnithology:EBIRD:OBS205610358	4.67832	-75.7858	eBird	eBird - Traveling Count
NA	URN:CornellLabOfOrnithology:EBIRD:OBS205170626	4.67832	-75.7858	eBird	eBird - Traveling Count
NA	URN:CornellLabOfOrnithology:EBIRD:OBS235752127	4.60721	-74.3213	eBird	eBird - Traveling Count
NA	URN:CornellLabOfOrnithology:EBIRD:OBS238810645	4.60721	-74.3213	eBird	eBird - Traveling Count
NA	URN:CornellLabOfOrnithology:EBIRD:OBS130907637	3.86873	-76.4311	eBird	eBird - Traveling Count
NA	URN:CornellLabOfOrnithology:EBIRD:OBS238261643	6.14602	-75.5272	eBird	eBird - Traveling Count
NA	URN:CornellLabOfOrnithology:EBIRD:OBS62790784	4.65719	-74.3344	eBird	eBird - Traveling Count
NA	URN:CornellLabOfOrnithology:EBIRD:OBS217368317	6.27725	-75.4381	eBird	eBird - Traveling Count
NA	URN:CornellLabOfOrnithology:EBIRD:OBS208365900	4.54708	-75.6583	eBird	eBird - Traveling Count
NA	URN:CornellLabOfOrnithology:EBIRD:OBS207353237	4.54708	-75.6583	eBird	eBird - Traveling Count
NA	URN:CornellLabOfOrnithology:EBIRD:OBS207364273	4.54708	-75.6583	eBird	eBird - Traveling Count
NA	URN:CornellLabOfOrnithology:EBIRD:OBS223913881	5.04341	-75.7286	eBird	eBird - Traveling Count
NA	URN:CornellLabOfOrnithology:EBIRD:OBS124275457	5.8135	-75.8031	eBird	eBird - Traveling Count
NA	URN:CornellLabOfOrnithology:EBIRD:OBS106437249	5.8135	-75.8031	eBird	eBird - Traveling Count
NA	URN:CornellLabOfOrnithology:EBIRD:OBS124272245	5.7491	-75.7018	eBird	eBird - Traveling Count
NA	URN:CornellLabOfOrnithology:EBIRD:OBS111743019	5.7491	-75.7018	eBird	eBird - Traveling Count
NA	URN:CornellLabOfOrnithology:EBIRD:OBS124274971	5.93625	-75.6523	eBird	eBird - Traveling Count
NA	URN:CornellLabOfOrnithology:EBIRD:OBS106455445	5.93625	-75.6523	eBird	eBird - Traveling Count
NA	URN:CornellLabOfOrnithology:EBIRD:OBS211912077	4.921	-75.0806	eBird	eBird - Traveling Count
NA	URN:CornellLabOfOrnithology:EBIRD:OBS124274412	5.7491	-75.7018	eBird	eBird - Traveling Count
NA	URN:CornellLabOfOrnithology:EBIRD:OBS110987382	5.7491	-75.7018	eBird	eBird - Traveling Count
NA	URN:CornellLabOfOrnithology:EBIRD:OBS124274073	5.7491	-75.7018	eBird	eBird - Traveling Count
NA	URN:CornellLabOfOrnithology:EBIRD:OBS111000200	5.7491	-75.7018	eBird	eBird - Traveling Count
NA	URN:CornellLabOfOrnithology:EBIRD:OBS124275820	5.8135	-75.8031	eBird	eBird - Traveling Count
NA	URN:CornellLabOfOrnithology:EBIRD:OBS106416566	5.8135	-75.8031	eBird	eBird - Traveling Count
NA	URN:CornellLabOfOrnithology:EBIRD:OBS124274729	5.8135	-75.8031	eBird	eBird - Traveling Count
NA	URN:CornellLabOfOrnithology:EBIRD:OBS106442125	5.8135	-75.8031	eBird	eBird - Traveling Count
NA	URN:CornellLabOfOrnithology:EBIRD:OBS121708014	4.61099	-74.3082	eBird	eBird - Traveling Count
NA	URN:CornellLabOfOrnithology:EBIRD:OBS80362109	5.03311	-75.5708	eBird	eBird - Traveling Count
NA	URN:CornellLabOfOrnithology:EBIRD:OBS238417156	3.43614	-76.599	eBird	eBird - Traveling Count
NA	URN:CornellLabOfOrnithology:EBIRD:OBS50109753	6.10719	-75.5023	eBird	eBird - Traveling Count
NA	URN:CornellLabOfOrnithology:EBIRD:OBS143705848	6.20748	-75.5697	eBird	eBird - Traveling Count
NA	URN:CornellLabOfOrnithology:EBIRD:OBS237858635	4.9438	-75.7386	eBird	eBird - Traveling Count
NA	URN:CornellLabOfOrnithology:EBIRD:OBS238418491	4.92746	-75.74	eBird	eBird - Traveling Count
NA	URN:CornellLabOfOrnithology:EBIRD:OBS70806687	4.61099	-74.3082	eBird	eBird - Traveling Count
NA	URN:CornellLabOfOrnithology:EBIRD:OBS187749220	3.5727	-76.5746	eBird	eBird - Traveling Count
NA	URN:CornellLabOfOrnithology:EBIRD:OBS139383966	4.61099	-74.3082	eBird	eBird - Traveling Count
NA	URN:CornellLabOfOrnithology:EBIRD:OBS70806822	4.61099	-74.3082	eBird	eBird - Traveling Count
NA	URN:CornellLabOfOrnithology:EBIRD:OBS173259345	3.55934	-76.5808	eBird	eBird - Traveling Count
NA	URN:CornellLabOfOrnithology:EBIRD:OBS208365943	4.47395	-75.7631	eBird	eBird - Traveling Count
NA	URN:CornellLabOfOrnithology:EBIRD:OBS207905895	4.47395	-75.7631	eBird	eBird - Traveling Count
NA	URN:CornellLabOfOrnithology:EBIRD:OBS233272251	3.5	-76.6333	eBird	eBird - Traveling Count
NA	URN:CornellLabOfOrnithology:EBIRD:OBS223866988	5.07483	-75.5863	eBird	eBird - Traveling Count
NA	URN:CornellLabOfOrnithology:EBIRD:OBS226299083	5.07483	-75.5863	eBird	eBird - Traveling Count
NA	URN:CornellLabOfOrnithology:EBIRD:OBS174776695	5.03311	-75.5708	eBird	eBird - Traveling Count
NA	URN:CornellLabOfOrnithology:EBIRD:OBS236270433	4.60721	-74.3213	eBird	eBird - Traveling Count
NA	URN:CornellLabOfOrnithology:EBIRD:OBS236361742	4.60721	-74.3213	eBird	eBird - Traveling Count
NA	URN:CornellLabOfOrnithology:EBIRD:OBS236245954	4.60721	-74.3213	eBird	eBird - Traveling Count
NA	URN:CornellLabOfOrnithology:EBIRD:OBS205812989	4.80542	-75.6793	eBird	eBird - Traveling Count
NA	URN:CornellLabOfOrnithology:EBIRD:OBS200878933	4.54699	-75.7991	eBird	eBird - Traveling Count
NA	URN:CornellLabOfOrnithology:EBIRD:OBS226229699	4.72852	-75.5779	eBird	eBird - Traveling Count
NA	URN:CornellLabOfOrnithology:EBIRD:OBS211852264	6.21425	-75.5659	eBird	eBird - Traveling Count
NA	URN:CornellLabOfOrnithology:EBIRD:OBS220132467	4.66266	-75.765	eBird	eBird - Traveling Count
NA	URN:CornellLabOfOrnithology:EBIRD:OBS183639742	3.86873	-76.4311	eBird	eBird - Traveling Count
NA	URN:CornellLabOfOrnithology:EBIRD:OBS182812983	5.60091	-75.857	eBird	eBird - Traveling Count
NA	URN:CornellLabOfOrnithology:EBIRD:OBS183192842	5.60091	-75.857	eBird	eBird - Traveling Count
NA	URN:CornellLabOfOrnithology:EBIRD:OBS220973488	4.66266	-75.765	eBird	eBird - Traveling Count
NA	URN:CornellLabOfOrnithology:EBIRD:OBS106445609	5.5816	-75.8005	eBird	eBird - Traveling Count
NA	URN:CornellLabOfOrnithology:EBIRD:OBS227653495	6.8678	-75.1087	eBird	eBird - Traveling Count
NA	URN:CornellLabOfOrnithology:EBIRD:OBS205263679	4.66266	-75.765	eBird	eBird - Traveling Count
NA	URN:CornellLabOfOrnithology:EBIRD:OBS203330936	4.66266	-75.765	eBird	eBird - Traveling Count
NA	URN:CornellLabOfOrnithology:EBIRD:OBS124275500	5.8135	-75.8031	eBird	eBird - Traveling Count
NA	URN:CornellLabOfOrnithology:EBIRD:OBS106438728	5.8135	-75.8031	eBird	eBird - Traveling Count
NA	URN:CornellLabOfOrnithology:EBIRD:OBS124274905	5.93625	-75.6523	eBird	eBird - Traveling Count
NA	URN:CornellLabOfOrnithology:EBIRD:OBS106454271	5.93625	-75.6523	eBird	eBird - Traveling Count
NA	URN:CornellLabOfOrnithology:EBIRD:OBS204240255	4.66266	-75.765	eBird	eBird - Traveling Count
NA	URN:CornellLabOfOrnithology:EBIRD:OBS110277432	3.5	-76.6333	eBird	eBird - Traveling Count
NA	URN:CornellLabOfOrnithology:EBIRD:OBS110532455	3.5	-76.6333	eBird	eBird - Traveling Count
NA	URN:CornellLabOfOrnithology:EBIRD:OBS174077927	4.61099	-74.3082	eBird	eBird - Traveling Count
NA	URN:CornellLabOfOrnithology:EBIRD:OBS80297753	4.61099	-74.3082	eBird	eBird - Traveling Count
NA	URN:CornellLabOfOrnithology:EBIRD:OBS234301424	4.68167	-74.3868	eBird	eBird - Traveling Count
NA	URN:CornellLabOfOrnithology:EBIRD:OBS237103029	3.56667	-76.5833	eBird	eBird - Traveling Count
NA	URN:CornellLabOfOrnithology:EBIRD:OBS102786819	3.54383	-76.5991	eBird	eBird - Traveling Count
NA	URN:CornellLabOfOrnithology:EBIRD:OBS102786992	3.54383	-76.5991	eBird	eBird - Traveling Count
NA	URN:CornellLabOfOrnithology:EBIRD:OBS237055321	5.58728	-75.8366	eBird	eBird - Traveling Count
NA	URN:CornellLabOfOrnithology:EBIRD:OBS145395746	5.59897	-75.8193	eBird	eBird - Traveling Count
NA	URN:CornellLabOfOrnithology:EBIRD:OBS147775249	4.63653	-75.57	eBird	eBird - Traveling Count
NA	URN:CornellLabOfOrnithology:EBIRD:OBS238808329	4.73015	-75.5753	eBird	eBird - Traveling Count
NA	URN:CornellLabOfOrnithology:EBIRD:OBS234615822	4.73015	-75.5753	eBird	eBird - Traveling Count
NA	URN:CornellLabOfOrnithology:EBIRD:OBS61656259	4.61099	-74.3082	eBird	eBird - Traveling Count
NA	URN:CornellLabOfOrnithology:EBIRD:OBS105701642	3.57797	-76.5674	eBird	eBird - Traveling Count
NA	URN:CornellLabOfOrnithology:EBIRD:OBS208318835	6.15148	-75.2014	eBird	eBird - Traveling Count
NA	URN:CornellLabOfOrnithology:EBIRD:OBS209573851	6.12475	-75.6127	eBird	eBird - Traveling Count
NA	URN:CornellLabOfOrnithology:EBIRD:OBS208313254	6.12475	-75.6127	eBird	eBird - Traveling Count
NA	URN:CornellLabOfOrnithology:EBIRD:OBS50139865	6.0905	-75.4782	eBird	eBird - Traveling Count
NA	URN:CornellLabOfOrnithology:EBIRD:OBS235754413	4.60721	-74.3213	eBird	eBird - Traveling Count
NA	URN:CornellLabOfOrnithology:EBIRD:OBS238803222	4.60721	-74.3213	eBird	eBird - Traveling Count
NA	URN:CornellLabOfOrnithology:EBIRD:OBS124272082	5.7491	-75.7018	eBird	eBird - Traveling Count
NA	URN:CornellLabOfOrnithology:EBIRD:OBS111743151	5.7491	-75.7018	eBird	eBird - Traveling Count
NA	URN:CornellLabOfOrnithology:EBIRD:OBS124272835	5.8135	-75.8031	eBird	eBird - Traveling Count
NA	URN:CornellLabOfOrnithology:EBIRD:OBS111671891	5.8135	-75.8031	eBird	eBird - Traveling Count
NA	URN:CornellLabOfOrnithology:EBIRD:OBS184812298	5.75382	-75.9641	eBird	eBird - Traveling Count
NA	URN:CornellLabOfOrnithology:EBIRD:OBS184738031	5.75382	-75.9641	eBird	eBird - Traveling Count
NA	URN:CornellLabOfOrnithology:EBIRD:OBS124272200	5.7491	-75.7018	eBird	eBird - Traveling Count
NA	URN:CornellLabOfOrnithology:EBIRD:OBS111743088	5.7491	-75.7018	eBird	eBird - Traveling Count
NA	URN:CornellLabOfOrnithology:EBIRD:OBS124273484	5.8135	-75.8031	eBird	eBird - Traveling Count
NA	URN:CornellLabOfOrnithology:EBIRD:OBS111527219	5.8135	-75.8031	eBird	eBird - Traveling Count
NA	URN:CornellLabOfOrnithology:EBIRD:OBS124275130	5.8135	-75.8031	eBird	eBird - Traveling Count
NA	URN:CornellLabOfOrnithology:EBIRD:OBS106426166	5.8135	-75.8031	eBird	eBird - Traveling Count
NA	URN:CornellLabOfOrnithology:EBIRD:OBS124274240	5.7491	-75.7018	eBird	eBird - Traveling Count
NA	URN:CornellLabOfOrnithology:EBIRD:OBS111135212	5.7491	-75.7018	eBird	eBird - Traveling Count
NA	URN:CornellLabOfOrnithology:EBIRD:OBS193002117	4.67224	-74.4626	eBird	eBird - Traveling Count
NA	URN:CornellLabOfOrnithology:EBIRD:OBS231888137	4.6753	-75.6279	eBird	eBird - Traveling Count
NA	URN:CornellLabOfOrnithology:EBIRD:OBS218275518	6.05005	-75.6252	eBird	eBird - Traveling Count
NA	URN:CornellLabOfOrnithology:EBIRD:OBS94492211	3.91563	-76.4882	eBird	eBird - Traveling Count
NA	URN:CornellLabOfOrnithology:EBIRD:OBS179180726	5.58259	-75.8042	eBird	eBird - Traveling Count
NA	URN:CornellLabOfOrnithology:EBIRD:OBS179210323	5.58259	-75.8042	eBird	eBird - Traveling Count
NA	URN:CornellLabOfOrnithology:EBIRD:OBS166773294	4.75646	-75.5813	eBird	eBird - Traveling Count
NA	URN:CornellLabOfOrnithology:EBIRD:OBS223364020	3.57902	-76.5708	eBird	eBird - Traveling Count
NA	URN:CornellLabOfOrnithology:EBIRD:OBS183049266	3.54338	-76.6048	eBird	eBird - Traveling Count
NA	URN:CornellLabOfOrnithology:EBIRD:OBS183514100	5.8135	-75.8031	eBird	eBird - Traveling Count
NA	URN:CornellLabOfOrnithology:EBIRD:OBS183518337	5.8135	-75.8031	eBird	eBird - Traveling Count
NA	URN:CornellLabOfOrnithology:EBIRD:OBS183525203	5.8135	-75.8031	eBird	eBird - Traveling Count
NA	URN:CornellLabOfOrnithology:EBIRD:OBS124273094	5.8135	-75.8031	eBird	eBird - Traveling Count
NA	URN:CornellLabOfOrnithology:EBIRD:OBS111671743	5.8135	-75.8031	eBird	eBird - Traveling Count
NA	URN:CornellLabOfOrnithology:EBIRD:OBS184655648	5.8686	-75.6711	eBird	eBird - Traveling Count
NA	URN:CornellLabOfOrnithology:EBIRD:OBS183985597	5.8686	-75.6711	eBird	eBird - Traveling Count
NA	URN:CornellLabOfOrnithology:EBIRD:OBS203437363	4.66266	-75.765	eBird	eBird - Traveling Count
NA	URN:CornellLabOfOrnithology:EBIRD:OBS124274507	5.7491	-75.7018	eBird	eBird - Traveling Count
NA	URN:CornellLabOfOrnithology:EBIRD:OBS110993600	5.7491	-75.7018	eBird	eBird - Traveling Count
NA	URN:CornellLabOfOrnithology:EBIRD:OBS215595895	7.08164	-72.9873	eBird	eBird - Traveling Count
NA	URN:CornellLabOfOrnithology:EBIRD:OBS184726331	5.9578	-75.6621	eBird	eBird - Traveling Count
NA	URN:CornellLabOfOrnithology:EBIRD:OBS185097611	5.9578	-75.6621	eBird	eBird - Traveling Count
NA	URN:CornellLabOfOrnithology:EBIRD:OBS182755884	5.60115	-75.8569	eBird	eBird - Traveling Count
NA	URN:CornellLabOfOrnithology:EBIRD:OBS180821501	5.60115	-75.8569	eBird	eBird - Traveling Count
NA	URN:CornellLabOfOrnithology:EBIRD:OBS183525404	5.8135	-75.8031	eBird	eBird - Traveling Count
NA	URN:CornellLabOfOrnithology:EBIRD:OBS183518421	5.8135	-75.8031	eBird	eBird - Traveling Count
NA	URN:CornellLabOfOrnithology:EBIRD:OBS183512283	5.8135	-75.8031	eBird	eBird - Traveling Count
NA	URN:CornellLabOfOrnithology:EBIRD:OBS184856584	4.72852	-75.5779	eBird	eBird - Traveling Count
NA	URN:CornellLabOfOrnithology:EBIRD:OBS208204030	4.73015	-75.5753	eBird	eBird - Traveling Count
NA	URN:CornellLabOfOrnithology:EBIRD:OBS208177685	4.73015	-75.5753	eBird	eBird - Traveling Count
NA	URN:CornellLabOfOrnithology:EBIRD:OBS184655731	5.93625	-75.6523	eBird	eBird - Traveling Count
NA	URN:CornellLabOfOrnithology:EBIRD:OBS183946620	5.93625	-75.6523	eBird	eBird - Traveling Count
NA	URN:CornellLabOfOrnithology:EBIRD:OBS183996625	5.93625	-75.6523	eBird	eBird - Traveling Count
NA	URN:CornellLabOfOrnithology:EBIRD:OBS206956007	4.62917	-74.3592	eBird	eBird - Traveling Count
NA	URN:CornellLabOfOrnithology:EBIRD:OBS147323966	6.86382	-73.3849	eBird	eBird - Traveling Count
NA	URN:CornellLabOfOrnithology:EBIRD:OBS147359631	6.86382	-73.3849	eBird	eBird - Traveling Count
NA	URN:CornellLabOfOrnithology:EBIRD:OBS124274343	5.7491	-75.7018	eBird	eBird - Traveling Count
NA	URN:CornellLabOfOrnithology:EBIRD:OBS111135336	5.7491	-75.7018	eBird	eBird - Traveling Count
NA	URN:CornellLabOfOrnithology:EBIRD:OBS143072028	4.73015	-75.5753	eBird	eBird - Traveling Count
NA	URN:CornellLabOfOrnithology:EBIRD:OBS234325271	6.08047	-75.8633	eBird	eBird - Stationary Count
NA	URN:CornellLabOfOrnithology:EBIRD:OBS219103226	6.08047	-75.8633	eBird	eBird - Stationary Count
NA	URN:CornellLabOfOrnithology:EBIRD:OBS138263629	6.05163	-75.6609	eBird	eBird - Stationary Count
NA	URN:CornellLabOfOrnithology:EBIRD:OBS138263646	6.05163	-75.6609	eBird	eBird - Stationary Count
NA	URN:CornellLabOfOrnithology:EBIRD:OBS124635637	6.09697	-75.5039	eBird	eBird - Stationary Count
NA	URN:CornellLabOfOrnithology:EBIRD:OBS236174631	6.05214	-75.6613	eBird	eBird - Stationary Count
NA	URN:CornellLabOfOrnithology:EBIRD:OBS227402281	6.05214	-75.6613	eBird	eBird - Stationary Count
NA	URN:CornellLabOfOrnithology:EBIRD:OBS228163490	6.05214	-75.6613	eBird	eBird - Stationary Count
NA	URN:CornellLabOfOrnithology:EBIRD:OBS227565198	6.05214	-75.6613	eBird	eBird - Stationary Count
NA	URN:CornellLabOfOrnithology:EBIRD:OBS142844811	6.05214	-75.6613	eBird	eBird - Stationary Count
NA	URN:CornellLabOfOrnithology:EBIRD:OBS138647382	6.05163	-75.6609	eBird	eBird - Stationary Count
NA	URN:CornellLabOfOrnithology:EBIRD:OBS138647494	6.05163	-75.6609	eBird	eBird - Stationary Count
NA	URN:CornellLabOfOrnithology:EBIRD:OBS153632874	5.06259	-75.8705	eBird	eBird - Stationary Count
NA	URN:CornellLabOfOrnithology:EBIRD:OBS206954882	4.99802	-75.4369	eBird	eBird - Stationary Count
NA	URN:CornellLabOfOrnithology:EBIRD:OBS147716042	6.0621	-75.5057	eBird	eBird - Stationary Count
NA	URN:CornellLabOfOrnithology:EBIRD:OBS114101193	4.72303	-75.6264	eBird	eBird - Stationary Count
NA	URN:CornellLabOfOrnithology:EBIRD:OBS147785385	4.63922	-75.5471	eBird	eBird - Stationary Count
NA	URN:CornellLabOfOrnithology:EBIRD:OBS157139429	3.55718	-76.5438	eBird	eBird - Stationary Count
NA	URN:CornellLabOfOrnithology:EBIRD:OBS188872484	5.17222	-75.7661	eBird	eBird - Stationary Count
NA	URN:CornellLabOfOrnithology:EBIRD:OBS170600916	3.5527	-76.5905	eBird	eBird - Stationary Count
NA	URN:CornellLabOfOrnithology:EBIRD:OBS146539558	3.51229	-76.6258	eBird	eBird - Stationary Count
NA	URN:CornellLabOfOrnithology:EBIRD:OBS177907742	5.05139	-75.9139	eBird	eBird - Stationary Count
NA	URN:CornellLabOfOrnithology:EBIRD:OBS228086695	4.80606	-75.6816	eBird	eBird - Stationary Count
NA	URN:CornellLabOfOrnithology:EBIRD:OBS234173642	4.79268	-75.7137	eBird	eBird - Stationary Count
NA	URN:CornellLabOfOrnithology:EBIRD:OBS172422561	3.56667	-76.5833	eBird	eBird - Stationary Count
NA	URN:CornellLabOfOrnithology:EBIRD:OBS187799230	5.28667	-75.2619	eBird	eBird - Stationary Count
NA	URN:CornellLabOfOrnithology:EBIRD:OBS239098704	4.92746	-75.74	eBird	eBird - Stationary Count
NA	URN:CornellLabOfOrnithology:EBIRD:OBS57934455	4.60721	-74.3213	eBird	eBird - Stationary Count
NA	URN:CornellLabOfOrnithology:EBIRD:OBS231785072	4.56224	-75.6445	eBird	eBird - Stationary Count
NA	URN:CornellLabOfOrnithology:EBIRD:OBS239097785	4.92746	-75.74	eBird	eBird - Stationary Count
NA	URN:CornellLabOfOrnithology:EBIRD:OBS239093885	4.92746	-75.74	eBird	eBird - Stationary Count
NA	URN:CornellLabOfOrnithology:EBIRD:OBS239090854	4.92746	-75.74	eBird	eBird - Stationary Count
NA	URN:CornellLabOfOrnithology:EBIRD:OBS239090190	4.92746	-75.74	eBird	eBird - Stationary Count
NA	URN:CornellLabOfOrnithology:EBIRD:OBS239086379	4.92746	-75.74	eBird	eBird - Stationary Count

## Sheet: Sheet3
GLOBAL UNIQUE IDENTIFIER	LATITUDE	LONGITUDE	PROTOCOL TYPE	DURATION MINUTES	EFFORT DISTANCE KM	EFFORT AREA HA
URN:CornellLabOfOrnithology:EBIRD:OBS115228106	7.24302	-76.4242	eBird - Traveling Count	240	2
URN:CornellLabOfOrnithology:EBIRD:OBS215595895	7.08164	-72.9873	eBird - Traveling Count	360	4.828
URN:CornellLabOfOrnithology:EBIRD:OBS227653495	6.8678	-75.1087	eBird - Traveling Count	360	3.219
URN:CornellLabOfOrnithology:EBIRD:OBS147323966	6.86382	-73.3849	eBird - Traveling Count	720	4.828
URN:CornellLabOfOrnithology:EBIRD:OBS147359631	6.86382	-73.3849	eBird - Traveling Count	720	4.828
URN:CornellLabOfOrnithology:EBIRD:OBS68191704	6.85219	-73.3768	eBird - Exhaustive Area Count	540		20.2343
URN:CornellLabOfOrnithology:EBIRD:OBS72568181	6.43172	-76.0911	eBird - Exhaustive Area Count	420		16.1874
URN:CornellLabOfOrnithology:EBIRD:OBS217368317	6.27725	-75.4381	eBird - Traveling Count	347	2
URN:CornellLabOfOrnithology:EBIRD:OBS188845186	6.24805	-75.5044	eBird - Traveling Count	165	1.5
URN:CornellLabOfOrnithology:EBIRD:OBS211852264	6.21425	-75.5659	eBird - Traveling Count	240	3.219
URN:CornellLabOfOrnithology:EBIRD:OBS78309606	6.21425	-75.5659	eBird - Exhaustive Area Count	120		1
URN:CornellLabOfOrnithology:EBIRD:OBS138255027	6.20796	-75.5707	eBird - Traveling Count	45	0.5
URN:CornellLabOfOrnithology:EBIRD:OBS138255069	6.20796	-75.5707	eBird - Traveling Count	45	0.5
URN:CornellLabOfOrnithology:EBIRD:OBS143705848	6.20748	-75.5697	eBird - Traveling Count	120	3
URN:CornellLabOfOrnithology:EBIRD:OBS146705931	6.18248	-75.4342	eBird - Traveling Count	45	0.402
URN:CornellLabOfOrnithology:EBIRD:OBS207358677	6.17316	-75.4489	eBird - Traveling Count	240	0.805
URN:CornellLabOfOrnithology:EBIRD:OBS208318835	6.15148	-75.2014	eBird - Traveling Count	330	4
URN:CornellLabOfOrnithology:EBIRD:OBS238261643	6.14602	-75.5272	eBird - Traveling Count	250	2
URN:CornellLabOfOrnithology:EBIRD:OBS209573851	6.12475	-75.6127	eBird - Traveling Count	330	4
URN:CornellLabOfOrnithology:EBIRD:OBS208313254	6.12475	-75.6127	eBird - Traveling Count	330	4
URN:CornellLabOfOrnithology:EBIRD:OBS50109753	6.10719	-75.5023	eBird - Traveling Count	220	2.5
URN:CornellLabOfOrnithology:EBIRD:OBS158205272	6.10719	-75.5023	eBird - Exhaustive Area Count	195		5
URN:CornellLabOfOrnithology:EBIRD:OBS124635637	6.09697	-75.5039	eBird - Stationary Count	20
URN:CornellLabOfOrnithology:EBIRD:OBS50139865	6.0905	-75.4782	eBird - Traveling Count	390	4
URN:CornellLabOfOrnithology:EBIRD:OBS234325271	6.08047	-75.8633	eBird - Stationary Count	2
URN:CornellLabOfOrnithology:EBIRD:OBS219103226	6.08047	-75.8633	eBird - Stationary Count	2
URN:CornellLabOfOrnithology:EBIRD:OBS148792647	6.0621	-75.5057	eBird - Traveling Count	45	1
URN:CornellLabOfOrnithology:EBIRD:OBS147716042	6.0621	-75.5057	eBird - Stationary Count	110
URN:CornellLabOfOrnithology:EBIRD:OBS236174631	6.05214	-75.6613	eBird - Stationary Count	25
URN:CornellLabOfOrnithology:EBIRD:OBS227402281	6.05214	-75.6613	eBird - Stationary Count	25
URN:CornellLabOfOrnithology:EBIRD:OBS228163490	6.05214	-75.6613	eBird - Stationary Count	25
URN:CornellLabOfOrnithology:EBIRD:OBS227565198	6.05214	-75.6613	eBird - Stationary Count	25
URN:CornellLabOfOrnithology:EBIRD:OBS142844811	6.05214	-75.6613	eBird - Stationary Count	30
URN:CornellLabOfOrnithology:EBIRD:OBS138647382	6.05163	-75.6609	eBird - Stationary Count	30
URN:CornellLabOfOrnithology:EBIRD:OBS138647494	6.05163	-75.6609	eBird - Stationary Count	30
URN:CornellLabOfOrnithology:EBIRD:OBS138263629	6.05163	-75.6609	eBird - Stationary Count	15
URN:CornellLabOfOrnithology:EBIRD:OBS138263646	6.05163	-75.6609	eBird - Stationary Count	15
URN:CornellLabOfOrnithology:EBIRD:OBS218275518	6.05005	-75.6252	eBird - Traveling Count	466	4.5
URN:CornellLabOfOrnithology:EBIRD:OBS184726331	5.9578	-75.6621	eBird - Traveling Count	360	4.828
URN:CornellLabOfOrnithology:EBIRD:OBS185097611	5.9578	-75.6621	eBird - Traveling Count	360	4.828
URN:CornellLabOfOrnithology:EBIRD:OBS184655731	5.93625	-75.6523	eBird - Traveling Count	510	4.828
URN:CornellLabOfOrnithology:EBIRD:OBS183946620	5.93625	-75.6523	eBird - Traveling Count	510	4.828
URN:CornellLabOfOrnithology:EBIRD:OBS183996625	5.93625	-75.6523	eBird - Traveling Count	510	4.828
URN:CornellLabOfOrnithology:EBIRD:OBS124274905	5.93625	-75.6523	eBird - Traveling Count	375	3.219
URN:CornellLabOfOrnithology:EBIRD:OBS106454271	5.93625	-75.6523	eBird - Traveling Count	375	3.219
URN:CornellLabOfOrnithology:EBIRD:OBS124274971	5.93625	-75.6523	eBird - Traveling Count	180	2.414
URN:CornellLabOfOrnithology:EBIRD:OBS106455445	5.93625	-75.6523	eBird - Traveling Count	180	2.414
URN:CornellLabOfOrnithology:EBIRD:OBS184655648	5.8686	-75.6711	eBird - Traveling Count	300	4.828
URN:CornellLabOfOrnithology:EBIRD:OBS183985597	5.8686	-75.6711	eBird - Traveling Count	300	4.828
URN:CornellLabOfOrnithology:EBIRD:OBS183514100	5.8135	-75.8031	eBird - Traveling Count	275	4.828
URN:CornellLabOfOrnithology:EBIRD:OBS183518337	5.8135	-75.8031	eBird - Traveling Count	275	4.828
URN:CornellLabOfOrnithology:EBIRD:OBS183525203	5.8135	-75.8031	eBird - Traveling Count	275	4.828
URN:CornellLabOfOrnithology:EBIRD:OBS183525404	5.8135	-75.8031	eBird - Traveling Count	415	4.828
URN:CornellLabOfOrnithology:EBIRD:OBS183518421	5.8135	-75.8031	eBird - Traveling Count	415	4.828
URN:CornellLabOfOrnithology:EBIRD:OBS183512283	5.8135	-75.8031	eBird - Traveling Count	415	4.828
URN:CornellLabOfOrnithology:EBIRD:OBS124273094	5.8135	-75.8031	eBird - Traveling Count	295	4.828
URN:CornellLabOfOrnithology:EBIRD:OBS111671743	5.8135	-75.8031	eBird - Traveling Count	295	4.828
URN:CornellLabOfOrnithology:EBIRD:OBS124272835	5.8135	-75.8031	eBird - Traveling Count	230	4.023
URN:CornellLabOfOrnithology:EBIRD:OBS111671891	5.8135	-75.8031	eBird - Traveling Count	230	4.023
URN:CornellLabOfOrnithology:EBIRD:OBS124273484	5.8135	-75.8031	eBird - Traveling Count	330	4.023
URN:CornellLabOfOrnithology:EBIRD:OBS111527219	5.8135	-75.8031	eBird - Traveling Count	330	4.023
URN:CornellLabOfOrnithology:EBIRD:OBS124275130	5.8135	-75.8031	eBird - Traveling Count	351	4.023
URN:CornellLabOfOrnithology:EBIRD:OBS106426166	5.8135	-75.8031	eBird - Traveling Count	351	4.023
URN:CornellLabOfOrnithology:EBIRD:OBS124275500	5.8135	-75.8031	eBird - Traveling Count	365	3.219
URN:CornellLabOfOrnithology:EBIRD:OBS106438728	5.8135	-75.8031	eBird - Traveling Count	365	3.219
URN:CornellLabOfOrnithology:EBIRD:OBS124274729	5.8135	-75.8031	eBird - Traveling Count	348	2.414
URN:CornellLabOfOrnithology:EBIRD:OBS106442125	5.8135	-75.8031	eBird - Traveling Count	348	2.414
URN:CornellLabOfOrnithology:EBIRD:OBS124275457	5.8135	-75.8031	eBird - Traveling Count	144	2.414
URN:CornellLabOfOrnithology:EBIRD:OBS106437249	5.8135	-75.8031	eBird - Traveling Count	144	2.414
URN:CornellLabOfOrnithology:EBIRD:OBS124275820	5.8135	-75.8031	eBird - Traveling Count	325	2.414
URN:CornellLabOfOrnithology:EBIRD:OBS106416566	5.8135	-75.8031	eBird - Traveling Count	325	2.414
URN:CornellLabOfOrnithology:EBIRD:OBS124275747	5.8135	-75.8031	eBird - Traveling Count	239	1.609
URN:CornellLabOfOrnithology:EBIRD:OBS106412502	5.8135	-75.8031	eBird - Traveling Count	239	1.609
URN:CornellLabOfOrnithology:EBIRD:OBS180890437	5.79901	-75.7936	eBird - Traveling Count	60	1.609
URN:CornellLabOfOrnithology:EBIRD:OBS182755684	5.79901	-75.7936	eBird - Traveling Count	60	1.609
URN:CornellLabOfOrnithology:EBIRD:OBS184812298	5.75382	-75.9641	eBird - Traveling Count	290	4.023
URN:CornellLabOfOrnithology:EBIRD:OBS184738031	5.75382	-75.9641	eBird - Traveling Count	290	4.023
URN:CornellLabOfOrnithology:EBIRD:OBS124274507	5.7491	-75.7018	eBird - Traveling Count	356	4.828
URN:CornellLabOfOrnithology:EBIRD:OBS110993600	5.7491	-75.7018	eBird - Traveling Count	356	4.828
URN:CornellLabOfOrnithology:EBIRD:OBS124274343	5.7491	-75.7018	eBird - Traveling Count	720	4.828
URN:CornellLabOfOrnithology:EBIRD:OBS111135336	5.7491	-75.7018	eBird - Traveling Count	720	4.828
URN:CornellLabOfOrnithology:EBIRD:OBS124272082	5.7491	-75.7018	eBird - Traveling Count	225	4.023
URN:CornellLabOfOrnithology:EBIRD:OBS111743151	5.7491	-75.7018	eBird - Traveling Count	225	4.023
URN:CornellLabOfOrnithology:EBIRD:OBS124272200	5.7491	-75.7018	eBird - Traveling Count	295	4.023
URN:CornellLabOfOrnithology:EBIRD:OBS111743088	5.7491	-75.7018	eBird - Traveling Count	295	4.023
URN:CornellLabOfOrnithology:EBIRD:OBS124274240	5.7491	-75.7018	eBird - Traveling Count	360	4.023
URN:CornellLabOfOrnithology:EBIRD:OBS111135212	5.7491	-75.7018	eBird - Traveling Count	360	4.023
URN:CornellLabOfOrnithology:EBIRD:OBS124272245	5.7491	-75.7018	eBird - Traveling Count	152	2.414
URN:CornellLabOfOrnithology:EBIRD:OBS111743019	5.7491	-75.7018	eBird - Traveling Count	152	2.414
URN:CornellLabOfOrnithology:EBIRD:OBS124274073	5.7491	-75.7018	eBird - Traveling Count	300	2.414
URN:CornellLabOfOrnithology:EBIRD:OBS111000200	5.7491	-75.7018	eBird - Traveling Count	300	2.414
URN:CornellLabOfOrnithology:EBIRD:OBS124274412	5.7491	-75.7018	eBird - Traveling Count	270	2.414
URN:CornellLabOfOrnithology:EBIRD:OBS110987382	5.7491	-75.7018	eBird - Traveling Count	270	2.414
URN:CornellLabOfOrnithology:EBIRD:OBS124273864	5.7491	-75.7018	eBird - Traveling Count	300	1.609
URN:CornellLabOfOrnithology:EBIRD:OBS111482831	5.7491	-75.7018	eBird - Traveling Count	300	1.609
URN:CornellLabOfOrnithology:EBIRD:OBS124274015	5.7491	-75.7018	eBird - Traveling Count	151	1.207
URN:CornellLabOfOrnithology:EBIRD:OBS110996245	5.7491	-75.7018	eBird - Traveling Count	151	1.207
URN:CornellLabOfOrnithology:EBIRD:OBS124272046	5.7491	-75.7018	eBird - Traveling Count	70	0.161
URN:CornellLabOfOrnithology:EBIRD:OBS111742356	5.7491	-75.7018	eBird - Traveling Count	70	0.161
URN:CornellLabOfOrnithology:EBIRD:OBS182755884	5.60115	-75.8569	eBird - Traveling Count	360	4.828
URN:CornellLabOfOrnithology:EBIRD:OBS180821501	5.60115	-75.8569	eBird - Traveling Count	360	4.828
URN:CornellLabOfOrnithology:EBIRD:OBS182812983	5.60091	-75.857	eBird - Traveling Count	295	3.219
URN:CornellLabOfOrnithology:EBIRD:OBS183192842	5.60091	-75.857	eBird - Traveling Count	295	3.219
URN:CornellLabOfOrnithology:EBIRD:OBS145395746	5.59897	-75.8193	eBird - Traveling Count	180	4
URN:CornellLabOfOrnithology:EBIRD:OBS180097976	5.59832	-75.8191	eBird - Traveling Count	50	0.966
URN:CornellLabOfOrnithology:EBIRD:OBS237055321	5.58728	-75.8366	eBird - Traveling Count	150	4
URN:CornellLabOfOrnithology:EBIRD:OBS179180726	5.58259	-75.8042	eBird - Traveling Count	180	4.828
URN:CornellLabOfOrnithology:EBIRD:OBS179210323	5.58259	-75.8042	eBird - Traveling Count	180	4.828
URN:CornellLabOfOrnithology:EBIRD:OBS182066791	5.58216	-75.8355	eBird - Traveling Count	60	1.609
URN:CornellLabOfOrnithology:EBIRD:OBS106445609	5.5816	-75.8005	eBird - Traveling Count	350	3.219
URN:CornellLabOfOrnithology:EBIRD:OBS182698581	5.58148	-75.8342	eBird - Traveling Count	75	1.609
URN:CornellLabOfOrnithology:EBIRD:OBS185047829	5.41278	-75.5628	eBird - Traveling Count	180	1
URN:CornellLabOfOrnithology:EBIRD:OBS187799230	5.28667	-75.2619	eBird - Stationary Count	360
URN:CornellLabOfOrnithology:EBIRD:OBS188872484	5.17222	-75.7661	eBird - Stationary Count	180
URN:CornellLabOfOrnithology:EBIRD:OBS161968424	5.08272	-75.4093	eBird - Traveling Count	210	0.805
URN:CornellLabOfOrnithology:EBIRD:OBS223866988	5.07483	-75.5863	eBird - Traveling Count	480	3
URN:CornellLabOfOrnithology:EBIRD:OBS226299083	5.07483	-75.5863	eBird - Traveling Count	480	3
URN:CornellLabOfOrnithology:EBIRD:OBS228097439	5.07483	-75.5863	eBird - Traveling Count	420	1.5
URN:CornellLabOfOrnithology:EBIRD:OBS220733534	5.07483	-75.5863	eBird - Traveling Count	360	1.2
URN:CornellLabOfOrnithology:EBIRD:OBS226299227	5.07483	-75.5863	eBird - Traveling Count	360	1.2
URN:CornellLabOfOrnithology:EBIRD:OBS226952938	5.07375	-75.538	eBird - Traveling Count	420	1.2
URN:CornellLabOfOrnithology:EBIRD:OBS226972192	5.07375	-75.538	eBird - Traveling Count	420	1.2
URN:CornellLabOfOrnithology:EBIRD:OBS227016820	5.07375	-75.538	eBird - Traveling Count	420	1.2
URN:CornellLabOfOrnithology:EBIRD:OBS216934783	5.06504	-75.5319	eBird - Traveling Count	360	1.5
URN:CornellLabOfOrnithology:EBIRD:OBS216513822	5.0641	-75.5174	eBird - Traveling Count	360	1.5
URN:CornellLabOfOrnithology:EBIRD:OBS223853860	5.06384	-75.5321	eBird - Traveling Count	420	1.5
URN:CornellLabOfOrnithology:EBIRD:OBS224495175	5.06384	-75.5321	eBird - Traveling Count	420	1.5
URN:CornellLabOfOrnithology:EBIRD:OBS224495223	5.06384	-75.5321	eBird - Traveling Count	420	1.5
URN:CornellLabOfOrnithology:EBIRD:OBS223198014	5.06384	-75.5321	eBird - Traveling Count	420	1.5
URN:CornellLabOfOrnithology:EBIRD:OBS224874297	5.06384	-75.5321	eBird - Traveling Count	420	1.5
URN:CornellLabOfOrnithology:EBIRD:OBS232834557	5.06384	-75.5321	eBird - Traveling Count	420	1.2
URN:CornellLabOfOrnithology:EBIRD:OBS153632874	5.06259	-75.8705	eBird - Stationary Count	60
URN:CornellLabOfOrnithology:EBIRD:OBS177907742	5.05139	-75.9139	eBird - Stationary Count	240
URN:CornellLabOfOrnithology:EBIRD:OBS223913881	5.04341	-75.7286	eBird - Traveling Count	420	2
URN:CornellLabOfOrnithology:EBIRD:OBS185055082	5.03778	-75.7661	eBird - Traveling Count	180	1.609
URN:CornellLabOfOrnithology:EBIRD:OBS174776695	5.03311	-75.5708	eBird - Traveling Count	120	3.058
URN:CornellLabOfOrnithology:EBIRD:OBS80362109	5.03311	-75.5708	eBird - Traveling Count	140	2.5
URN:CornellLabOfOrnithology:EBIRD:OBS185173394	5.03311	-75.5708	eBird - Traveling Count	120	1.77
URN:CornellLabOfOrnithology:EBIRD:OBS174506982	5.03311	-75.5708	eBird - Traveling Count	120	1.76
URN:CornellLabOfOrnithology:EBIRD:OBS80936418	5.03311	-75.5708	eBird - Traveling Count	135	1.76
URN:CornellLabOfOrnithology:EBIRD:OBS80626332	5.03311	-75.5708	eBird - Traveling Count	140	1.609
URN:CornellLabOfOrnithology:EBIRD:OBS80936514	5.03311	-75.5708	eBird - Traveling Count	120	1.509
URN:CornellLabOfOrnithology:EBIRD:OBS80701201	5.03311	-75.5708	eBird - Traveling Count	140	1.25
URN:CornellLabOfOrnithology:EBIRD:OBS80485477	5.03311	-75.5708	eBird - Traveling Count	80	1.25
URN:CornellLabOfOrnithology:EBIRD:OBS80304626	5.03311	-75.5708	eBird - Traveling Count	120	1.25
URN:CornellLabOfOrnithology:EBIRD:OBS61003919	5.03311	-75.5708	eBird - Traveling Count	75	1.25
URN:CornellLabOfOrnithology:EBIRD:OBS61004330	5.03311	-75.5708	eBird - Traveling Count	75	1.25
URN:CornellLabOfOrnithology:EBIRD:OBS61004382	5.03311	-75.5708	eBird - Traveling Count	110	1.25
URN:CornellLabOfOrnithology:EBIRD:OBS80810144	5.03311	-75.5708	eBird - Traveling Count	50	0.805
URN:CornellLabOfOrnithology:EBIRD:OBS206954882	4.99802	-75.4369	eBird - Stationary Count	90
URN:CornellLabOfOrnithology:EBIRD:OBS182980505	4.95551	-75.6086	eBird - Traveling Count	30	1.609
URN:CornellLabOfOrnithology:EBIRD:OBS237858635	4.9438	-75.7386	eBird - Traveling Count	150	3
URN:CornellLabOfOrnithology:EBIRD:OBS238177293	4.93447	-75.7381	eBird - Traveling Count	60	1
URN:CornellLabOfOrnithology:EBIRD:OBS238617659	4.93114	-75.7377	eBird - Traveling Count	150	2
URN:CornellLabOfOrnithology:EBIRD:OBS238418491	4.92746	-75.74	eBird - Traveling Count	150	3
URN:CornellLabOfOrnithology:EBIRD:OBS239098704	4.92746	-75.74	eBird - Stationary Count	420
URN:CornellLabOfOrnithology:EBIRD:OBS239097785	4.92746	-75.74	eBird - Stationary Count	720
URN:CornellLabOfOrnithology:EBIRD:OBS239093885	4.92746	-75.74	eBird - Stationary Count	720
URN:CornellLabOfOrnithology:EBIRD:OBS239090854	4.92746	-75.74	eBird - Stationary Count	720
URN:CornellLabOfOrnithology:EBIRD:OBS239090190	4.92746	-75.74	eBird - Stationary Count	720
URN:CornellLabOfOrnithology:EBIRD:OBS239086379	4.92746	-75.74	eBird - Stationary Count	720
URN:CornellLabOfOrnithology:EBIRD:OBS211912077	4.921	-75.0806	eBird - Traveling Count	255	2.414
URN:CornellLabOfOrnithology:EBIRD:OBS211913281	4.921	-75.0806	eBird - Traveling Count	255	1.77
URN:CornellLabOfOrnithology:EBIRD:OBS208339327	4.82005	-75.7068	eBird - Traveling Count	60	0.805
URN:CornellLabOfOrnithology:EBIRD:OBS208281497	4.82005	-75.7068	eBird - Traveling Count	60	0.805
URN:CornellLabOfOrnithology:EBIRD:OBS228086695	4.80606	-75.6816	eBird - Stationary Count	240
URN:CornellLabOfOrnithology:EBIRD:OBS205812989	4.80542	-75.6793	eBird - Traveling Count	60	3.219
URN:CornellLabOfOrnithology:EBIRD:OBS234173642	4.79268	-75.7137	eBird - Stationary Count	240
URN:CornellLabOfOrnithology:EBIRD:OBS166773294	4.75646	-75.5813	eBird - Traveling Count	240	4.828
URN:CornellLabOfOrnithology:EBIRD:OBS208204030	4.73015	-75.5753	eBird - Traveling Count	480	4.828
URN:CornellLabOfOrnithology:EBIRD:OBS208177685	4.73015	-75.5753	eBird - Traveling Count	480	4.828
URN:CornellLabOfOrnithology:EBIRD:OBS143072028	4.73015	-75.5753	eBird - Traveling Count	750	4.828
URN:CornellLabOfOrnithology:EBIRD:OBS238808329	4.73015	-75.5753	eBird - Traveling Count	195	4
URN:CornellLabOfOrnithology:EBIRD:OBS234615822	4.73015	-75.5753	eBird - Traveling Count	195	4
URN:CornellLabOfOrnithology:EBIRD:OBS184856584	4.72852	-75.5779	eBird - Traveling Count	450	4.828
URN:CornellLabOfOrnithology:EBIRD:OBS226229699	4.72852	-75.5779	eBird - Traveling Count	180	3.219
URN:CornellLabOfOrnithology:EBIRD:OBS114101193	4.72303	-75.6264	eBird - Stationary Count	120
URN:CornellLabOfOrnithology:EBIRD:OBS234301424	4.68167	-74.3868	eBird - Traveling Count	540	3.862
URN:CornellLabOfOrnithology:EBIRD:OBS205610358	4.67832	-75.7858	eBird - Traveling Count	240	2
URN:CornellLabOfOrnithology:EBIRD:OBS205170626	4.67832	-75.7858	eBird - Traveling Count	240	2
URN:CornellLabOfOrnithology:EBIRD:OBS231888137	4.6753	-75.6279	eBird - Traveling Count	320	4.5
URN:CornellLabOfOrnithology:EBIRD:OBS193002117	4.67224	-74.4626	eBird - Traveling Count	420	4.023
URN:CornellLabOfOrnithology:EBIRD:OBS203437363	4.66266	-75.765	eBird - Traveling Count	330	4.828
URN:CornellLabOfOrnithology:EBIRD:OBS220973488	4.66266	-75.765	eBird - Traveling Count	300	3.219
URN:CornellLabOfOrnithology:EBIRD:OBS220132467	4.66266	-75.765	eBird - Traveling Count	240	3.219
URN:CornellLabOfOrnithology:EBIRD:OBS205263679	4.66266	-75.765	eBird - Traveling Count	360	3.219
URN:CornellLabOfOrnithology:EBIRD:OBS204240255	4.66266	-75.765	eBird - Traveling Count	420	3.219
URN:CornellLabOfOrnithology:EBIRD:OBS203330936	4.66266	-75.765	eBird - Traveling Count	360	3.219
URN:CornellLabOfOrnithology:EBIRD:OBS220974089	4.66266	-75.765	eBird - Traveling Count	180	1.609
URN:CornellLabOfOrnithology:EBIRD:OBS205720092	4.66266	-75.765	eBird - Traveling Count	420	1.609
URN:CornellLabOfOrnithology:EBIRD:OBS201153236	4.66266	-75.765	eBird - Traveling Count	60	1.609
URN:CornellLabOfOrnithology:EBIRD:OBS62790784	4.65719	-74.3344	eBird - Traveling Count	280	2
URN:CornellLabOfOrnithology:EBIRD:OBS62763016	4.65719	-74.3344	eBird - Traveling Count	120	1
URN:CornellLabOfOrnithology:EBIRD:OBS147785385	4.63922	-75.5471	eBird - Stationary Count	120
URN:CornellLabOfOrnithology:EBIRD:OBS227992653	4.63838	-75.5725	eBird - Traveling Count	120	1
URN:CornellLabOfOrnithology:EBIRD:OBS147775249	4.63653	-75.57	eBird - Traveling Count	180	4
URN:CornellLabOfOrnithology:EBIRD:OBS206956007	4.62917	-74.3592	eBird - Traveling Count	600	4.828
URN:CornellLabOfOrnithology:EBIRD:OBS61656259	4.61099	-74.3082	eBird - Traveling Count	300	4
URN:CornellLabOfOrnithology:EBIRD:OBS80297753	4.61099	-74.3082	eBird - Traveling Count	240	3.5
URN:CornellLabOfOrnithology:EBIRD:OBS174077927	4.61099	-74.3082	eBird - Traveling Count	150	3.38
URN:CornellLabOfOrnithology:EBIRD:OBS139383966	4.61099	-74.3082	eBird - Traveling Count	270	3
URN:CornellLabOfOrnithology:EBIRD:OBS70806822	4.61099	-74.3082	eBird - Traveling Count	300	3
URN:CornellLabOfOrnithology:EBIRD:OBS70806687	4.61099	-74.3082	eBird - Traveling Count	150	3
URN:CornellLabOfOrnithology:EBIRD:OBS121708014	4.61099	-74.3082	eBird - Traveling Count	135	2.5
URN:CornellLabOfOrnithology:EBIRD:OBS235754413	4.60721	-74.3213	eBird - Traveling Count	420	4
URN:CornellLabOfOrnithology:EBIRD:OBS238803222	4.60721	-74.3213	eBird - Traveling Count	420	4
URN:CornellLabOfOrnithology:EBIRD:OBS236270433	4.60721	-74.3213	eBird - Traveling Count	405	3.15
URN:CornellLabOfOrnithology:EBIRD:OBS236361742	4.60721	-74.3213	eBird - Traveling Count	405	3.15
URN:CornellLabOfOrnithology:EBIRD:OBS236245954	4.60721	-74.3213	eBird - Traveling Count	405	3.15
URN:CornellLabOfOrnithology:EBIRD:OBS235752127	4.60721	-74.3213	eBird - Traveling Count	240	2
URN:CornellLabOfOrnithology:EBIRD:OBS238810645	4.60721	-74.3213	eBird - Traveling Count	240	2
URN:CornellLabOfOrnithology:EBIRD:OBS235076981	4.60721	-74.3213	eBird - Traveling Count	720	0.6
URN:CornellLabOfOrnithology:EBIRD:OBS57934455	4.60721	-74.3213	eBird - Stationary Count	600
URN:CornellLabOfOrnithology:EBIRD:OBS231785072	4.56224	-75.6445	eBird - Stationary Count	660
URN:CornellLabOfOrnithology:EBIRD:OBS208365900	4.54708	-75.6583	eBird - Traveling Count	360	2
URN:CornellLabOfOrnithology:EBIRD:OBS207353237	4.54708	-75.6583	eBird - Traveling Count	360	2
URN:CornellLabOfOrnithology:EBIRD:OBS207364273	4.54708	-75.6583	eBird - Traveling Count	360	2
URN:CornellLabOfOrnithology:EBIRD:OBS201684466	4.54708	-75.6583	eBird - Traveling Count	300	1
URN:CornellLabOfOrnithology:EBIRD:OBS201983517	4.54708	-75.6583	eBird - Traveling Count	300	1
URN:CornellLabOfOrnithology:EBIRD:OBS200878933	4.54699	-75.7991	eBird - Traveling Count	120	3.219
URN:CornellLabOfOrnithology:EBIRD:OBS204429064	4.54699	-75.7991	eBird - Traveling Count	180	1.609
URN:CornellLabOfOrnithology:EBIRD:OBS106129649	4.52714	-75.6255	eBird - Traveling Count	180	0.5
URN:CornellLabOfOrnithology:EBIRD:OBS147787582	4.52131	-75.6676	eBird - Traveling Count	120	1
URN:CornellLabOfOrnithology:EBIRD:OBS208365943	4.47395	-75.7631	eBird - Traveling Count	360	3
URN:CornellLabOfOrnithology:EBIRD:OBS207905895	4.47395	-75.7631	eBird - Traveling Count	360	3
URN:CornellLabOfOrnithology:EBIRD:OBS161426016	4.44866	-75.7413	eBird - Traveling Count	240	0.402
URN:CornellLabOfOrnithology:EBIRD:OBS94492211	3.91563	-76.4882	eBird - Traveling Count	135	4.828
URN:CornellLabOfOrnithology:EBIRD:OBS183639742	3.86873	-76.4311	eBird - Traveling Count	240	3.219
URN:CornellLabOfOrnithology:EBIRD:OBS130907637	3.86873	-76.4311	eBird - Traveling Count	240	2
URN:CornellLabOfOrnithology:EBIRD:OBS223364020	3.57902	-76.5708	eBird - Traveling Count	240	4.828
URN:CornellLabOfOrnithology:EBIRD:OBS105701642	3.57797	-76.5674	eBird - Traveling Count	300	4
URN:CornellLabOfOrnithology:EBIRD:OBS187749220	3.5727	-76.5746	eBird - Traveling Count	180	3
URN:CornellLabOfOrnithology:EBIRD:OBS237103029	3.56667	-76.5833	eBird - Traveling Count	120	4
URN:CornellLabOfOrnithology:EBIRD:OBS172422561	3.56667	-76.5833	eBird - Stationary Count	300
URN:CornellLabOfOrnithology:EBIRD:OBS223347795	3.56039	-76.5664	eBird - Exhaustive Area Count	120		1
URN:CornellLabOfOrnithology:EBIRD:OBS173259345	3.55934	-76.5808	eBird - Traveling Count	300	3
URN:CornellLabOfOrnithology:EBIRD:OBS157139429	3.55718	-76.5438	eBird - Stationary Count	120
URN:CornellLabOfOrnithology:EBIRD:OBS186956003	3.55588	-76.5558	eBird - Traveling Count	60	2
URN:CornellLabOfOrnithology:EBIRD:OBS170600916	3.5527	-76.5905	eBird - Stationary Count	180
URN:CornellLabOfOrnithology:EBIRD:OBS102786819	3.54383	-76.5991	eBird - Traveling Count	135	4
URN:CornellLabOfOrnithology:EBIRD:OBS102786992	3.54383	-76.5991	eBird - Traveling Count	135	4
URN:CornellLabOfOrnithology:EBIRD:OBS183049266	3.54338	-76.6048	eBird - Traveling Count	240	4.828
URN:CornellLabOfOrnithology:EBIRD:OBS146539558	3.51229	-76.6258	eBird - Stationary Count	180
URN:CornellLabOfOrnithology:EBIRD:OBS110277432	3.5	-76.6333	eBird - Traveling Count	750	3.219
URN:CornellLabOfOrnithology:EBIRD:OBS110532455	3.5	-76.6333	eBird - Traveling Count	750	3.219
URN:CornellLabOfOrnithology:EBIRD:OBS233272251	3.5	-76.6333	eBird - Traveling Count	360	3
URN:CornellLabOfOrnithology:EBIRD:OBS217837169	3.45889	-76.6361	eBird - Traveling Count	60	2
URN:CornellLabOfOrnithology:EBIRD:OBS238417156	3.43614	-76.599	eBird - Traveling Count	150	2.5
URN:CornellLabOfOrnithology:EBIRD:OBS67970124	2.62556	-76.6261	eBird - Exhaustive Area Count	240		1
URN:CornellLabOfOrnithology:EBIRD:OBS167031124	1.98677	-76.4283	eBird - Traveling Count	210	1.609
URN:CornellLabOfOrnithology:EBIRD:OBS89755964	1.98677	-76.4283	eBird - Traveling Count	210	1.609
URN:CornellLabOfOrnithology:EBIRD:OBS90613848	1.98677	-76.4283	eBird - Traveling Count	210	1.609

## Sheet: Sheet4
Region	GLOBAL UNIQUE IDENTIFIER	LATITUDE	LONGITUDE	PROTOCOL TYPE	DURATION MINUTES	EFFORT DISTANCE KM	EFFORT AREA HA
CR/Panama	URN:CornellLabOfOrnithology:EBIRD:OBS87969116	9.55217	-83.8095	eBird - Exhaustive Area Count	120	3.219	12.1406
CR/Panama	URN:CornellLabOfOrnithology:EBIRD:OBS55308308	10.2744	-84.581	eBird - Exhaustive Area Count	360		2.0234
CR/Panama	URN:CornellLabOfOrnithology:EBIRD:OBS59613851	9.75903	-83.7839	eBird - Exhaustive Area Count	480		12.1406
CR/Panama	URN:CornellLabOfOrnithology:EBIRD:OBS105154359	9.67022	-83.8656	eBird - Exhaustive Area Count	360		20.2343
CR/Panama	URN:CornellLabOfOrnithology:EBIRD:OBS224989447	8.94544	-82.7418	eBird - Exhaustive Area Count	120		4.0469
CR/Panama	URN:CornellLabOfOrnithology:EBIRD:OBS59400329	9.56774	-83.7513	eBird - Exhaustive Area Count	600		10.1171
CR/Panama	URN:CornellLabOfOrnithology:EBIRD:OBS59614269	9.56774	-83.7513	eBird - Exhaustive Area Count	480		12.1406
CR/Panama	URN:CornellLabOfOrnithology:EBIRD:OBS76788509	9.54929	-83.8621	eBird - Exhaustive Area Count	300		8.0937
CR/Panama	URN:CornellLabOfOrnithology:EBIRD:OBS75643422	9.55054	-83.8075	eBird - Exhaustive Area Count	840		2.0234
CR/Panama	URN:CornellLabOfOrnithology:EBIRD:OBS99546795	9.55054	-83.8075	eBird - Exhaustive Area Count	120		6.0703
CR/Panama	URN:CornellLabOfOrnithology:EBIRD:OBS72158170	9.56774	-83.7513	eBird - Exhaustive Area Count	90		8.0937
CR/Panama	URN:CornellLabOfOrnithology:EBIRD:OBS62861726	9.55054	-83.8075	eBird - Exhaustive Area Count	720		8.0937
CR/Panama	URN:CornellLabOfOrnithology:EBIRD:OBS250083566	9.55068	-83.8074	eBird - Exhaustive Area Count	300		7.2843
CR/Panama	URN:CornellLabOfOrnithology:EBIRD:OBS65765296	9.55054	-83.8075	eBird - Exhaustive Area Count	40		1.2141
CR/Panama	URN:CornellLabOfOrnithology:EBIRD:OBS89570955	9.55054	-83.8075	eBird - Exhaustive Area Count	150		20.2343
CR/Panama	URN:CornellLabOfOrnithology:EBIRD:OBS89539769	9.55054	-83.8075	eBird - Exhaustive Area Count	750		20.2343
CR/Panama	URN:CornellLabOfOrnithology:EBIRD:OBS111861310	9.44539	-83.7118	eBird - Exhaustive Area Count	135		1.2141
CR/Panama	URN:CornellLabOfOrnithology:EBIRD:OBS86884119	9.55054	-83.8075	eBird - Exhaustive Area Count	75		10
CR/Panama	URN:CornellLabOfOrnithology:EBIRD:OBS92971221	9.55054	-83.8075	eBird - Exhaustive Area Count	360		12.1406
CR/Panama	URN:CornellLabOfOrnithology:EBIRD:OBS93349670	9.55054	-83.8075	eBird - Exhaustive Area Count	360		12.1406
CR/Panama	URN:CornellLabOfOrnithology:EBIRD:OBS98642895	9.55054	-83.8075	eBird - Exhaustive Area Count	150		2.0234
CR/Panama	URN:CornellLabOfOrnithology:EBIRD:OBS105777556	9.55054	-83.8075	eBird - Exhaustive Area Count	420		6.0703
CR/Panama	URN:CornellLabOfOrnithology:EBIRD:OBS108284950	9.64729	-83.847	eBird - Exhaustive Area Count	480		3
CR/Panama	URN:CornellLabOfOrnithology:EBIRD:OBS108285425	9.64729	-83.847	eBird - Exhaustive Area Count	180		0.8094
CR/Panama	URN:CornellLabOfOrnithology:EBIRD:OBS114540953	9.55054	-83.8075	eBird - Exhaustive Area Count	105		0.607
CR/Panama	URN:CornellLabOfOrnithology:EBIRD:OBS176299435	9.55054	-83.8075	eBird - Exhaustive Area Count	120		3
CR/Panama	URN:CornellLabOfOrnithology:EBIRD:OBS176315960	9.55054	-83.8075	eBird - Exhaustive Area Count	80		3
CR/Panama	URN:CornellLabOfOrnithology:EBIRD:OBS176219264	9.55054	-83.8075	eBird - Exhaustive Area Count	160		3
CR/Panama	URN:CornellLabOfOrnithology:EBIRD:OBS176108503	9.55054	-83.8075	eBird - Exhaustive Area Count	30		5
CR/Panama	URN:CornellLabOfOrnithology:EBIRD:OBS235568305	9.55054	-83.8075	eBird - Exhaustive Area Count	120		1.2141
CR/Panama	URN:CornellLabOfOrnithology:EBIRD:OBS235718341	9.55054	-83.8075	eBird - Exhaustive Area Count	105		4.0469
CR/Panama	URN:CornellLabOfOrnithology:EBIRD:OBS235716635	9.55054	-83.8075	eBird - Exhaustive Area Count	300		6.0703
CR/Panama	URN:CornellLabOfOrnithology:EBIRD:OBS237849400	9.55054	-83.8075	eBird - Exhaustive Area Count	300		6.0703
CR/Panama	URN:CornellLabOfOrnithology:EBIRD:OBS237849629	9.55054	-83.8075	eBird - Exhaustive Area Count	120		1.2141
CR/Panama	URN:CornellLabOfOrnithology:EBIRD:OBS237849354	9.55054	-83.8075	eBird - Exhaustive Area Count	105		4.0469
CR/Panama	URN:CornellLabOfOrnithology:EBIRD:OBS241299741	9.55054	-83.8075	eBird - Exhaustive Area Count	300		1
CR/Panama	URN:CornellLabOfOrnithology:EBIRD:OBS240935746	9.55054	-83.8075	eBird - Exhaustive Area Count	1080		2
CR/Panama	URN:CornellLabOfOrnithology:EBIRD:OBS107854716	9.55054	-83.8075	eBird - Stationary Count	60	0.161
CR/Panama	URN:CornellLabOfOrnithology:EBIRD:OBS108136452	9.55054	-83.8075	eBird - Stationary Count	60	0.161
CR/Panama	URN:CornellLabOfOrnithology:EBIRD:OBS172972104	10.2554	-84.1702	eBird - Stationary Count	120
CR/Panama	URN:CornellLabOfOrnithology:EBIRD:OBS144502068	10.2217	-84.167	eBird - Stationary Count	60
CR/Panama	URN:CornellLabOfOrnithology:EBIRD:OBS242252191	10.4382	-84.7103	eBird - Stationary Count	780
CR/Panama	URN:CornellLabOfOrnithology:EBIRD:OBS140712120	9.93378	-83.8774	eBird - Stationary Count	60
CR/Panama	URN:CornellLabOfOrnithology:EBIRD:OBS148448280	9.60302	-83.7636	eBird - Stationary Count	240
CR/Panama	URN:CornellLabOfOrnithology:EBIRD:OBS204596690	9.95746	-83.8462	eBird - Stationary Count	100
CR/Panama	URN:CornellLabOfOrnithology:EBIRD:OBS204613160	9.95746	-83.8462	eBird - Stationary Count	100
CR/Panama	URN:CornellLabOfOrnithology:EBIRD:OBS241105206	9.84177	-83.8487	eBird - Stationary Count	180
CR/Panama	URN:CornellLabOfOrnithology:EBIRD:OBS245112486	10.1392	-84.0962	eBird - Stationary Count	85
CR/Panama	URN:CornellLabOfOrnithology:EBIRD:OBS217248468	9.07569	-82.9775	eBird - Stationary Count	540
CR/Panama	URN:CornellLabOfOrnithology:EBIRD:OBS217248847	9.07569	-82.9775	eBird - Stationary Count	780
CR/Panama	URN:CornellLabOfOrnithology:EBIRD:OBS217248799	9.12172	-83.0661	eBird - Stationary Count	540
CR/Panama	URN:CornellLabOfOrnithology:EBIRD:OBS185185273	8.76344	-82.9536	eBird - Stationary Count	3
CR/Panama	URN:CornellLabOfOrnithology:EBIRD:OBS256894728	9.55054	-83.8075	eBird - Stationary Count	60
CR/Panama	URN:CornellLabOfOrnithology:EBIRD:OBS50573298	9.55054	-83.8075	eBird - Stationary Count	360
CR/Panama	URN:CornellLabOfOrnithology:EBIRD:OBS50573874	9.55054	-83.8075	eBird - Stationary Count	360
CR/Panama	URN:CornellLabOfOrnithology:EBIRD:OBS76673046	9.55217	-83.8095	eBird - Stationary Count	480
CR/Panama	URN:CornellLabOfOrnithology:EBIRD:OBS76649566	9.55217	-83.8095	eBird - Stationary Count	240
CR/Panama	URN:CornellLabOfOrnithology:EBIRD:OBS76681645	9.55217	-83.8095	eBird - Stationary Count	120
CR/Panama	URN:CornellLabOfOrnithology:EBIRD:OBS76672801	9.55217	-83.8095	eBird - Stationary Count	240
CR/Panama	URN:CornellLabOfOrnithology:EBIRD:OBS71969618	9.55054	-83.8075	eBird - Stationary Count	480
CR/Panama	URN:CornellLabOfOrnithology:EBIRD:OBS76607849	9.55217	-83.8095	eBird - Stationary Count	120
CR/Panama	URN:CornellLabOfOrnithology:EBIRD:OBS76607365	9.55217	-83.8095	eBird - Stationary Count	180
CR/Panama	URN:CornellLabOfOrnithology:EBIRD:OBS81486706	9.55054	-83.8075	eBird - Stationary Count	40
CR/Panama	URN:CornellLabOfOrnithology:EBIRD:OBS81488401	9.56525	-83.7984	eBird - Stationary Count	130
CR/Panama	URN:CornellLabOfOrnithology:EBIRD:OBS242363945	9.55054	-83.8075	eBird - Stationary Count	45
CR/Panama	URN:CornellLabOfOrnithology:EBIRD:OBS103778675	9.55054	-83.8075	eBird - Stationary Count	150
CR/Panama	URN:CornellLabOfOrnithology:EBIRD:OBS103864097	9.55054	-83.8075	eBird - Stationary Count	75
CR/Panama	URN:CornellLabOfOrnithology:EBIRD:OBS111126747	9.55054	-83.8075	eBird - Stationary Count	60
CR/Panama	URN:CornellLabOfOrnithology:EBIRD:OBS125262848	9.55217	-83.8095	eBird - Stationary Count	120
CR/Panama	URN:CornellLabOfOrnithology:EBIRD:OBS125265727	9.55217	-83.8095	eBird - Stationary Count	90
CR/Panama	URN:CornellLabOfOrnithology:EBIRD:OBS130631422	9.65023	-83.9113	eBird - Stationary Count	15
CR/Panama	URN:CornellLabOfOrnithology:EBIRD:OBS137332977	9.57825	-83.7977	eBird - Stationary Count	120
CR/Panama	URN:CornellLabOfOrnithology:EBIRD:OBS137406977	9.57825	-83.7977	eBird - Stationary Count	90
CR/Panama	URN:CornellLabOfOrnithology:EBIRD:OBS154387868	9.83221	-84.1072	eBird - Stationary Count	120
CR/Panama	URN:CornellLabOfOrnithology:EBIRD:OBS223513701	9.86366	-84.0931	eBird - Stationary Count	120
CR/Panama	URN:CornellLabOfOrnithology:EBIRD:OBS138583116	9.55054	-83.8075	eBird - Stationary Count	90
CR/Panama	URN:CornellLabOfOrnithology:EBIRD:OBS138868844	9.55054	-83.8075	eBird - Stationary Count	90
CR/Panama	URN:CornellLabOfOrnithology:EBIRD:OBS144632469	9.55054	-83.8075	eBird - Stationary Count	30
CR/Panama	URN:CornellLabOfOrnithology:EBIRD:OBS145747138	9.55735	-83.8035	eBird - Stationary Count	70
CR/Panama	URN:CornellLabOfOrnithology:EBIRD:OBS176679069	9.64354	-83.8506	eBird - Stationary Count	50
CR/Panama	URN:CornellLabOfOrnithology:EBIRD:OBS176700431	9.55054	-83.8075	eBird - Stationary Count	70
CR/Panama	URN:CornellLabOfOrnithology:EBIRD:OBS176697781	9.55054	-83.8075	eBird - Stationary Count	45
CR/Panama	URN:CornellLabOfOrnithology:EBIRD:OBS152480447	9.55054	-83.8075	eBird - Stationary Count	70
CR/Panama	URN:CornellLabOfOrnithology:EBIRD:OBS155836865	9.58792	-83.7994	eBird - Stationary Count	90
CR/Panama	URN:CornellLabOfOrnithology:EBIRD:OBS155840393	9.58792	-83.7994	eBird - Stationary Count	90
CR/Panama	URN:CornellLabOfOrnithology:EBIRD:OBS155841074	9.58792	-83.7994	eBird - Stationary Count	90
CR/Panama	URN:CornellLabOfOrnithology:EBIRD:OBS156256063	9.58792	-83.7994	eBird - Stationary Count	90
CR/Panama	URN:CornellLabOfOrnithology:EBIRD:OBS158511677	9.64301	-83.8492	eBird - Stationary Count	60
CR/Panama	URN:CornellLabOfOrnithology:EBIRD:OBS182376961	9.52661	-83.8667	eBird - Stationary Count	360
CR/Panama	URN:CornellLabOfOrnithology:EBIRD:OBS170726599	9.55054	-83.8075	eBird - Stationary Count	150
CR/Panama	URN:CornellLabOfOrnithology:EBIRD:OBS172478169	9.5475	-83.8019	eBird - Stationary Count	30
CR/Panama	URN:CornellLabOfOrnithology:EBIRD:OBS175176686	9.55054	-83.8075	eBird - Stationary Count	120
CR/Panama	URN:CornellLabOfOrnithology:EBIRD:OBS212426263	9.5475	-83.8019	eBird - Stationary Count	30
CR/Panama	URN:CornellLabOfOrnithology:EBIRD:OBS214876659	9.5475	-83.8019	eBird - Stationary Count	30
CR/Panama	URN:CornellLabOfOrnithology:EBIRD:OBS215107194	9.5475	-83.8019	eBird - Stationary Count	30
CR/Panama	URN:CornellLabOfOrnithology:EBIRD:OBS185186147	9.58928	-83.7999	eBird - Stationary Count	35
CR/Panama	URN:CornellLabOfOrnithology:EBIRD:OBS185186180	9.59711	-83.7978	eBird - Stationary Count	31
CR/Panama	URN:CornellLabOfOrnithology:EBIRD:OBS178100242	9.55735	-83.8035	eBird - Stationary Count	5
CR/Panama	URN:CornellLabOfOrnithology:EBIRD:OBS180909346	9.5779	-83.8001	eBird - Stationary Count	60
CR/Panama	URN:CornellLabOfOrnithology:EBIRD:OBS180909394	9.5779	-83.8001	eBird - Stationary Count	60
CR/Panama	URN:CornellLabOfOrnithology:EBIRD:OBS189395079	9.5837	-83.7974	eBird - Stationary Count	60
CR/Panama	URN:CornellLabOfOrnithology:EBIRD:OBS187685338	9.58586	-83.7987	eBird - Stationary Count	100
CR/Panama	URN:CornellLabOfOrnithology:EBIRD:OBS186940748	9.58586	-83.7987	eBird - Stationary Count	100
CR/Panama	URN:CornellLabOfOrnithology:EBIRD:OBS191843242	9.55054	-83.8075	eBird - Stationary Count	35
CR/Panama	URN:CornellLabOfOrnithology:EBIRD:OBS198577416	9.58247	-83.7967	eBird - Stationary Count	60
CR/Panama	URN:CornellLabOfOrnithology:EBIRD:OBS232096125	9.83221	-84.1072	eBird - Stationary Count	60
CR/Panama	URN:CornellLabOfOrnithology:EBIRD:OBS233701428	9.55054	-83.8075	eBird - Stationary Count	120
CR/Panama	URN:CornellLabOfOrnithology:EBIRD:OBS235000003	9.83221	-84.1072	eBird - Stationary Count	60
CR/Panama	URN:CornellLabOfOrnithology:EBIRD:OBS234245703	9.58792	-83.7994	eBird - Stationary Count	120
CR/Panama	URN:CornellLabOfOrnithology:EBIRD:OBS234245716	9.58792	-83.7994	eBird - Stationary Count	120
CR/Panama	URN:CornellLabOfOrnithology:EBIRD:OBS235574603	9.55054	-83.8075	eBird - Stationary Count	45
CR/Panama	URN:CornellLabOfOrnithology:EBIRD:OBS232675707	9.59121	-83.7986	eBird - Stationary Count	120
CR/Panama	URN:CornellLabOfOrnithology:EBIRD:OBS235964583	9.64442	-83.9133	eBird - Stationary Count	180
CR/Panama	URN:CornellLabOfOrnithology:EBIRD:OBS233791278	9.64735	-83.9161	eBird - Stationary Count	10
CR/Panama	URN:CornellLabOfOrnithology:EBIRD:OBS237849513	9.55054	-83.8075	eBird - Stationary Count	45
CR/Panama	URN:CornellLabOfOrnithology:EBIRD:OBS241906441	9.58792	-83.7994	eBird - Stationary Count	35
CR/Panama	URN:CornellLabOfOrnithology:EBIRD:OBS240013124	9.55633	-83.7069	eBird - Stationary Count	45
CR/Panama	URN:CornellLabOfOrnithology:EBIRD:OBS240882721	9.58792	-83.7994	eBird - Stationary Count	38
CR/Panama	URN:CornellLabOfOrnithology:EBIRD:OBS242911098	9.55054	-83.8075	eBird - Stationary Count	90
CR/Panama	URN:CornellLabOfOrnithology:EBIRD:OBS242989046	9.58792	-83.7994	eBird - Stationary Count	38
CR/Panama	URN:CornellLabOfOrnithology:EBIRD:OBS241723273	9.58792	-83.7994	eBird - Stationary Count	35
CR/Panama	URN:CornellLabOfOrnithology:EBIRD:OBS246210121	9.58792	-83.7994	eBird - Stationary Count	40
CR/Panama	URN:CornellLabOfOrnithology:EBIRD:OBS256601049	9.55054	-83.8075	eBird - Stationary Count	7
CR/Panama	URN:CornellLabOfOrnithology:EBIRD:OBS129166704	9.67022	-83.8656	eBird - Traveling Count	600	0
CR/Panama	URN:CornellLabOfOrnithology:EBIRD:OBS88291947	10.2217	-84.167	eBird - Traveling Count	150	0.161
CR/Panama	URN:CornellLabOfOrnithology:EBIRD:OBS107782492	9.55054	-83.8075	eBird - Traveling Count	255	0.161
CR/Panama	URN:CornellLabOfOrnithology:EBIRD:OBS108132319	9.55054	-83.8075	eBird - Traveling Count	255	0.161
CR/Panama	URN:CornellLabOfOrnithology:EBIRD:OBS108134524	9.55054	-83.8075	eBird - Traveling Count	255	0.161
CR/Panama	URN:CornellLabOfOrnithology:EBIRD:OBS112782582	9.55054	-83.8075	eBird - Traveling Count	60	0.161
CR/Panama	URN:CornellLabOfOrnithology:EBIRD:OBS112097970	9.55054	-83.8075	eBird - Traveling Count	60	0.161
CR/Panama	URN:CornellLabOfOrnithology:EBIRD:OBS145783437	9.55735	-83.8035	eBird - Traveling Count	30	0.161
CR/Panama	URN:CornellLabOfOrnithology:EBIRD:OBS208239200	9.5837	-83.7981	eBird - Traveling Count	9	0.161
CR/Panama	URN:CornellLabOfOrnithology:EBIRD:OBS208378006	9.5837	-83.7981	eBird - Traveling Count	9	0.161
CR/Panama	URN:CornellLabOfOrnithology:EBIRD:OBS81489988	9.55735	-83.8035	eBird - Traveling Count	20	0.17
CR/Panama	URN:CornellLabOfOrnithology:EBIRD:OBS184608151	9.55054	-83.8075	eBird - Traveling Count	34	0.193
CR/Panama	URN:CornellLabOfOrnithology:EBIRD:OBS221376820	9.55054	-83.8075	eBird - Traveling Count	60	0.2
CR/Panama	URN:CornellLabOfOrnithology:EBIRD:OBS185183647	9.56686	-83.8003	eBird - Traveling Count	25	0.29
CR/Panama	URN:CornellLabOfOrnithology:EBIRD:OBS249202709	10.4964	-84.6875	eBird - Traveling Count	190	0.3
CR/Panama	URN:CornellLabOfOrnithology:EBIRD:OBS149620002	10.0184	-84.2427	eBird - Traveling Count	15	0.322
CR/Panama	URN:CornellLabOfOrnithology:EBIRD:OBS149892319	10.0184	-84.2427	eBird - Traveling Count	15	0.322
CR/Panama	URN:CornellLabOfOrnithology:EBIRD:OBS59163691	9.55	-83.8075	eBird - Traveling Count	30	0.322
CR/Panama	URN:CornellLabOfOrnithology:EBIRD:OBS145776782	9.55735	-83.8035	eBird - Traveling Count	75	0.322
CR/Panama	URN:CornellLabOfOrnithology:EBIRD:OBS207041704	9.55054	-83.8075	eBird - Traveling Count	140	0.322
CR/Panama	URN:CornellLabOfOrnithology:EBIRD:OBS208378104	9.55054	-83.8075	eBird - Traveling Count	140	0.322
CR/Panama	URN:CornellLabOfOrnithology:EBIRD:OBS237519501	9.58792	-83.7994	eBird - Traveling Count	30	0.322
CR/Panama	URN:CornellLabOfOrnithology:EBIRD:OBS233671505	9.56774	-83.7513	eBird - Traveling Count	120	0.322
CR/Panama	URN:CornellLabOfOrnithology:EBIRD:OBS239224276	9.55054	-83.8075	eBird - Traveling Count	120	0.322
CR/Panama	URN:CornellLabOfOrnithology:EBIRD:OBS221616924	9.55054	-83.8075	eBird - Traveling Count	85	0.322
CR/Panama	URN:CornellLabOfOrnithology:EBIRD:OBS114378001	9.55054	-83.8075	eBird - Traveling Count	190	0.402
CR/Panama	URN:CornellLabOfOrnithology:EBIRD:OBS114279923	9.55054	-83.8075	eBird - Traveling Count	90	0.402
CR/Panama	URN:CornellLabOfOrnithology:EBIRD:OBS122925729	9.55054	-83.8075	eBird - Traveling Count	90	0.402
CR/Panama	URN:CornellLabOfOrnithology:EBIRD:OBS172514410	9.5475	-83.8019	eBird - Traveling Count	153	0.402
CR/Panama	URN:CornellLabOfOrnithology:EBIRD:OBS172612264	9.5475	-83.8019	eBird - Traveling Count	35	0.402
CR/Panama	URN:CornellLabOfOrnithology:EBIRD:OBS212426195	9.5475	-83.8019	eBird - Traveling Count	35	0.402
CR/Panama	URN:CornellLabOfOrnithology:EBIRD:OBS212426227	9.5475	-83.8019	eBird - Traveling Count	153	0.402
CR/Panama	URN:CornellLabOfOrnithology:EBIRD:OBS214876478	9.5475	-83.8019	eBird - Traveling Count	153	0.402
CR/Panama	URN:CornellLabOfOrnithology:EBIRD:OBS214876463	9.5475	-83.8019	eBird - Traveling Count	35	0.402
CR/Panama	URN:CornellLabOfOrnithology:EBIRD:OBS215107124	9.5475	-83.8019	eBird - Traveling Count	35	0.402
CR/Panama	URN:CornellLabOfOrnithology:EBIRD:OBS215107168	9.5475	-83.8019	eBird - Traveling Count	153	0.402
CR/Panama	URN:CornellLabOfOrnithology:EBIRD:OBS204819651	9.55054	-83.8075	eBird - Traveling Count	90	0.402
CR/Panama	URN:CornellLabOfOrnithology:EBIRD:OBS241746959	9.64524	-83.9158	eBird - Traveling Count	120	0.402
CR/Panama	URN:CornellLabOfOrnithology:EBIRD:OBS241748257	9.64524	-83.9158	eBird - Traveling Count	120	0.402
CR/Panama	URN:CornellLabOfOrnithology:EBIRD:OBS241757960	9.64524	-83.9158	eBird - Traveling Count	120	0.402
CR/Panama	URN:CornellLabOfOrnithology:EBIRD:OBS243373976	9.64524	-83.9158	eBird - Traveling Count	90	0.402
CR/Panama	URN:CornellLabOfOrnithology:EBIRD:OBS256600288	9.55054	-83.8075	eBird - Traveling Count	30	0.402
CR/Panama	URN:CornellLabOfOrnithology:EBIRD:OBS71047423	9.584	-83.7986	eBird - Traveling Count	210	0.483
CR/Panama	URN:CornellLabOfOrnithology:EBIRD:OBS144811713	9.55054	-83.8075	eBird - Traveling Count	30	0.483
CR/Panama	URN:CornellLabOfOrnithology:EBIRD:OBS148455255	9.55054	-83.8075	eBird - Traveling Count	90	0.483
CR/Panama	URN:CornellLabOfOrnithology:EBIRD:OBS180806334	9.58358	-83.7984	eBird - Traveling Count	180	0.483
CR/Panama	URN:CornellLabOfOrnithology:EBIRD:OBS208240663	9.64354	-83.8506	eBird - Traveling Count	90	0.483
CR/Panama	URN:CornellLabOfOrnithology:EBIRD:OBS208377927	9.64354	-83.8506	eBird - Traveling Count	90	0.483
CR/Panama	URN:CornellLabOfOrnithology:EBIRD:OBS220818598	9.58792	-83.7994	eBird - Traveling Count	60	0.483
CR/Panama	URN:CornellLabOfOrnithology:EBIRD:OBS237516876	9.59322	-83.7983	eBird - Traveling Count	45	0.483
CR/Panama	URN:CornellLabOfOrnithology:EBIRD:OBS70579343	9.55054	-83.8075	eBird - Traveling Count	40	0.5
CR/Panama	URN:CornellLabOfOrnithology:EBIRD:OBS70579359	9.55054	-83.8075	eBird - Traveling Count	40	0.5
CR/Panama	URN:CornellLabOfOrnithology:EBIRD:OBS81474225	9.55054	-83.8075	eBird - Traveling Count	80	0.5
CR/Panama	URN:CornellLabOfOrnithology:EBIRD:OBS97745741	9.55054	-83.8075	eBird - Traveling Count	60	0.5
CR/Panama	URN:CornellLabOfOrnithology:EBIRD:OBS162231130	9.55054	-83.8075	eBird - Traveling Count	60	0.5
CR/Panama	URN:CornellLabOfOrnithology:EBIRD:OBS162676787	9.55054	-83.8075	eBird - Traveling Count	60	0.5
CR/Panama	URN:CornellLabOfOrnithology:EBIRD:OBS106136616	9.55054	-83.8075	eBird - Traveling Count	60	0.5
CR/Panama	URN:CornellLabOfOrnithology:EBIRD:OBS195493867	9.64301	-83.8492	eBird - Traveling Count	150	0.5
CR/Panama	URN:CornellLabOfOrnithology:EBIRD:OBS234995182	9.55735	-83.8035	eBird - Traveling Count	20	0.5
CR/Panama	URN:CornellLabOfOrnithology:EBIRD:OBS107988311	9.55054	-83.8075	eBird - Traveling Count	90	0.563
CR/Panama	URN:CornellLabOfOrnithology:EBIRD:OBS108138345	9.55054	-83.8075	eBird - Traveling Count	90	0.563
CR/Panama	URN:CornellLabOfOrnithology:EBIRD:OBS184439767	9.55054	-83.8075	eBird - Traveling Count	137	0.595
CR/Panama	URN:CornellLabOfOrnithology:EBIRD:OBS120693680	9.56774	-83.7513	eBird - Traveling Count	240	0.644
CR/Panama	URN:CornellLabOfOrnithology:EBIRD:OBS175274841	9.55054	-83.8075	eBird - Traveling Count	180	0.644
CR/Panama	URN:CornellLabOfOrnithology:EBIRD:OBS190937448	9.55054	-83.8075	eBird - Traveling Count	60	0.644
CR/Panama	URN:CornellLabOfOrnithology:EBIRD:OBS184608106	9.54681	-83.8113	eBird - Traveling Count	72	0.708
CR/Panama	URN:CornellLabOfOrnithology:EBIRD:OBS145650043	9.64301	-83.8492	eBird - Traveling Count	120	0.75
CR/Panama	URN:CornellLabOfOrnithology:EBIRD:OBS81448215	9.54868	-83.8024	eBird - Traveling Count	60	0.8
CR/Panama	URN:CornellLabOfOrnithology:EBIRD:OBS140705320	9.96508	-83.8289	eBird - Traveling Count	240	0.805
CR/Panama	URN:CornellLabOfOrnithology:EBIRD:OBS79056847	9.55054	-83.8075	eBird - Traveling Count	75	0.805
CR/Panama	URN:CornellLabOfOrnithology:EBIRD:OBS86122519	9.55054	-83.8075	eBird - Traveling Count	80	0.805
CR/Panama	URN:CornellLabOfOrnithology:EBIRD:OBS96196225	9.55054	-83.8075	eBird - Traveling Count	150	0.805
CR/Panama	URN:CornellLabOfOrnithology:EBIRD:OBS96155199	9.64524	-83.9158	eBird - Traveling Count	120	0.805
CR/Panama	URN:CornellLabOfOrnithology:EBIRD:OBS112782478	9.55054	-83.8075	eBird - Traveling Count	75	0.805
CR/Panama	URN:CornellLabOfOrnithology:EBIRD:OBS112782541	9.55054	-83.8075	eBird - Traveling Count	120	0.805
CR/Panama	URN:CornellLabOfOrnithology:EBIRD:OBS112008810	9.55054	-83.8075	eBird - Traveling Count	75	0.805
CR/Panama	URN:CornellLabOfOrnithology:EBIRD:OBS112028945	9.55054	-83.8075	eBird - Traveling Count	120	0.805
CR/Panama	URN:CornellLabOfOrnithology:EBIRD:OBS196847223	9.55054	-83.8075	eBird - Traveling Count	60	0.805
CR/Panama	URN:CornellLabOfOrnithology:EBIRD:OBS176217454	9.55054	-83.8075	eBird - Traveling Count	90	0.805
CR/Panama	URN:CornellLabOfOrnithology:EBIRD:OBS156587736	9.55054	-83.8075	eBird - Traveling Count	135	0.805
CR/Panama	URN:CornellLabOfOrnithology:EBIRD:OBS174251887	9.55054	-83.8075	eBird - Traveling Count	60	0.805
CR/Panama	URN:CornellLabOfOrnithology:EBIRD:OBS183356178	9.55054	-83.8075	eBird - Traveling Count	60	0.805
CR/Panama	URN:CornellLabOfOrnithology:EBIRD:OBS178340897	9.64301	-83.8492	eBird - Traveling Count	80	0.805
CR/Panama	URN:CornellLabOfOrnithology:EBIRD:OBS181813922	9.55054	-83.8075	eBird - Traveling Count	180	0.805
CR/Panama	URN:CornellLabOfOrnithology:EBIRD:OBS220810035	9.55054	-83.8075	eBird - Traveling Count	90	0.805
CR/Panama	URN:CornellLabOfOrnithology:EBIRD:OBS239537858	9.55046	-83.8075	eBird - Traveling Count	240	0.805
CR/Panama	URN:CornellLabOfOrnithology:EBIRD:OBS239032493	9.55054	-83.8075	eBird - Traveling Count	150	0.805
CR/Panama	URN:CornellLabOfOrnithology:EBIRD:OBS241262804	9.64524	-83.9158	eBird - Traveling Count	120	0.805
CR/Panama	URN:CornellLabOfOrnithology:EBIRD:OBS238708761	9.55054	-83.8075	eBird - Traveling Count	390	0.805
CR/Panama	URN:CornellLabOfOrnithology:EBIRD:OBS241695726	9.64524	-83.9158	eBird - Traveling Count	120	0.805
CR/Panama	URN:CornellLabOfOrnithology:EBIRD:OBS241739224	9.64524	-83.9158	eBird - Traveling Count	120	0.805
CR/Panama	URN:CornellLabOfOrnithology:EBIRD:OBS139288655	9.55054	-83.8075	eBird - Traveling Count	80	0.966
CR/Panama	URN:CornellLabOfOrnithology:EBIRD:OBS107851600	9.55054	-83.8075	eBird - Traveling Count	180	0.966
CR/Panama	URN:CornellLabOfOrnithology:EBIRD:OBS108132852	9.55054	-83.8075	eBird - Traveling Count	180	0.966
CR/Panama	URN:CornellLabOfOrnithology:EBIRD:OBS108135608	9.55054	-83.8075	eBird - Traveling Count	180	0.966
CR/Panama	URN:CornellLabOfOrnithology:EBIRD:OBS144794858	9.45289	-83.6063	eBird - Traveling Count	120	0.966
CR/Panama	URN:CornellLabOfOrnithology:EBIRD:OBS237563462	9.55017	-83.808	eBird - Traveling Count	45	0.998
CR/Panama	URN:CornellLabOfOrnithology:EBIRD:OBS235549474	9.1116	-82.9617	eBird - Traveling Count	120	1
CR/Panama	URN:CornellLabOfOrnithology:EBIRD:OBS219850782	9.55054	-83.8075	eBird - Traveling Count	120	1
CR/Panama	URN:CornellLabOfOrnithology:EBIRD:OBS219847303	9.55054	-83.8075	eBird - Traveling Count	105	1
CR/Panama	URN:CornellLabOfOrnithology:EBIRD:OBS161331066	9.55735	-83.8035	eBird - Traveling Count	60	1
CR/Panama	URN:CornellLabOfOrnithology:EBIRD:OBS161331231	9.55735	-83.8035	eBird - Traveling Count	60	1
CR/Panama	URN:CornellLabOfOrnithology:EBIRD:OBS154436737	9.55054	-83.8075	eBird - Traveling Count	150	1
CR/Panama	URN:CornellLabOfOrnithology:EBIRD:OBS226198076	9.57678	-83.8001	eBird - Traveling Count	120	1
CR/Panama	URN:CornellLabOfOrnithology:EBIRD:OBS198730426	9.55054	-83.8075	eBird - Traveling Count	120	1
CR/Panama	URN:CornellLabOfOrnithology:EBIRD:OBS203132374	9.55054	-83.8075	eBird - Traveling Count	570	1
CR/Panama	URN:CornellLabOfOrnithology:EBIRD:OBS203761208	9.55054	-83.8075	eBird - Traveling Count	540	1
CR/Panama	URN:CornellLabOfOrnithology:EBIRD:OBS203761282	9.55054	-83.8075	eBird - Traveling Count	570	1
CR/Panama	URN:CornellLabOfOrnithology:EBIRD:OBS203761120	9.55054	-83.8075	eBird - Traveling Count	150	1
CR/Panama	URN:CornellLabOfOrnithology:EBIRD:OBS203263519	9.55211	-83.8086	eBird - Traveling Count	40	1
CR/Panama	URN:CornellLabOfOrnithology:EBIRD:OBS203265358	9.55054	-83.8075	eBird - Traveling Count	540	1
CR/Panama	URN:CornellLabOfOrnithology:EBIRD:OBS203454977	9.55054	-83.8075	eBird - Traveling Count	150	1
CR/Panama	URN:CornellLabOfOrnithology:EBIRD:OBS216421666	9.66526	-83.8718	eBird - Traveling Count	120	1
CR/Panama	URN:CornellLabOfOrnithology:EBIRD:OBS244051686	9.55054	-83.8075	eBird - Traveling Count	120	1
CR/Panama	URN:CornellLabOfOrnithology:EBIRD:OBS247012513	9.55054	-83.8075	eBird - Traveling Count	90	1
CR/Panama	URN:CornellLabOfOrnithology:EBIRD:OBS107989110	9.55054	-83.8075	eBird - Traveling Count	50	1.046
CR/Panama	URN:CornellLabOfOrnithology:EBIRD:OBS74872443	8.94528	-82.8333	eBird - Traveling Count	100	1.127
CR/Panama	URN:CornellLabOfOrnithology:EBIRD:OBS191832555	9.57678	-83.8001	eBird - Traveling Count	120	1.127
CR/Panama	URN:CornellLabOfOrnithology:EBIRD:OBS72379340	9.54904	-83.8026	eBird - Traveling Count	120	1.207
CR/Panama	URN:CornellLabOfOrnithology:EBIRD:OBS81436248	9.55054	-83.8075	eBird - Traveling Count	60	1.207
CR/Panama	URN:CornellLabOfOrnithology:EBIRD:OBS201430609	9.55054	-83.8075	eBird - Traveling Count	90	1.207
CR/Panama	URN:CornellLabOfOrnithology:EBIRD:OBS149555158	9.54681	-83.8113	eBird - Traveling Count	60	1.207
CR/Panama	URN:CornellLabOfOrnithology:EBIRD:OBS149569813	9.54681	-83.8113	eBird - Traveling Count	60	1.207
CR/Panama	URN:CornellLabOfOrnithology:EBIRD:OBS204818354	9.55054	-83.8075	eBird - Traveling Count	245	1.207
CR/Panama	URN:CornellLabOfOrnithology:EBIRD:OBS256588750	9.55054	-83.8075	eBird - Traveling Count	285	1.207
CR/Panama	URN:CornellLabOfOrnithology:EBIRD:OBS152476766	9.55054	-83.8075	eBird - Traveling Count	250	1.25
CR/Panama	URN:CornellLabOfOrnithology:EBIRD:OBS55196602	8.78669	-82.9919	eBird - Traveling Count	70	1.287	0
CR/Panama	URN:CornellLabOfOrnithology:EBIRD:OBS107975669	9.55054	-83.8075	eBird - Traveling Count	225	1.287
CR/Panama	URN:CornellLabOfOrnithology:EBIRD:OBS108137774	9.55054	-83.8075	eBird - Traveling Count	225	1.287
CR/Panama	URN:CornellLabOfOrnithology:EBIRD:OBS136738822	9.55819	-83.7242	eBird - Traveling Count	90	1.5
CR/Panama	URN:CornellLabOfOrnithology:EBIRD:OBS161329747	9.55735	-83.8035	eBird - Traveling Count	300	1.5
CR/Panama	URN:CornellLabOfOrnithology:EBIRD:OBS161329961	9.55735	-83.8035	eBird - Traveling Count	300	1.5
CR/Panama	URN:CornellLabOfOrnithology:EBIRD:OBS106127268	9.59161	-83.7975	eBird - Traveling Count	90	1.5
CR/Panama	URN:CornellLabOfOrnithology:EBIRD:OBS188926584	9.55054	-83.8075	eBird - Traveling Count	120	1.5
CR/Panama	URN:CornellLabOfOrnithology:EBIRD:OBS188926640	9.55054	-83.8075	eBird - Traveling Count	260	1.5
CR/Panama	URN:CornellLabOfOrnithology:EBIRD:OBS222676298	9.64524	-83.9158	eBird - Traveling Count	45	1.5
CR/Panama	URN:CornellLabOfOrnithology:EBIRD:OBS90112265	10.2057	-84.3172	eBird - Traveling Count		1.609
CR/Panama	URN:CornellLabOfOrnithology:EBIRD:OBS127594641	10.2057	-84.3172	eBird - Traveling Count		1.609
CR/Panama	URN:CornellLabOfOrnithology:EBIRD:OBS171539902	10.4813	-84.6161	eBird - Traveling Count	90	1.609
CR/Panama	URN:CornellLabOfOrnithology:EBIRD:OBS145314968	10.4709	-84.6418	eBird - Traveling Count	180	1.609
CR/Panama	URN:CornellLabOfOrnithology:EBIRD:OBS187134765	10.1916	-84.2164	eBird - Traveling Count	120	1.609
CR/Panama	URN:CornellLabOfOrnithology:EBIRD:OBS205781108	10.1648	-84.2293	eBird - Traveling Count	360	1.609
CR/Panama	URN:CornellLabOfOrnithology:EBIRD:OBS241740640	10.1616	-84.2191	eBird - Traveling Count	120	1.609
CR/Panama	URN:CornellLabOfOrnithology:EBIRD:OBS249157589	10.1837	-84.2359	eBird - Traveling Count	60	1.609
CR/Panama	URN:CornellLabOfOrnithology:EBIRD:OBS249206058	10.1837	-84.2359	eBird - Traveling Count	60	1.609
CR/Panama	URN:CornellLabOfOrnithology:EBIRD:OBS78334487	9.79822	-83.9381	eBird - Traveling Count	180	1.609
CR/Panama	URN:CornellLabOfOrnithology:EBIRD:OBS111112890	9.94847	-83.8851	eBird - Traveling Count	60	1.609
CR/Panama	URN:CornellLabOfOrnithology:EBIRD:OBS107302511	9.67022	-83.8656	eBird - Traveling Count	620	1.609
CR/Panama	URN:CornellLabOfOrnithology:EBIRD:OBS107274212	9.67022	-83.8656	eBird - Traveling Count	440	1.609
CR/Panama	URN:CornellLabOfOrnithology:EBIRD:OBS141199121	9.95874	-83.8455	eBird - Traveling Count	135	1.609
CR/Panama	URN:CornellLabOfOrnithology:EBIRD:OBS245279543	10.4156	-84.1208	eBird - Traveling Count	120	1.609
CR/Panama	URN:CornellLabOfOrnithology:EBIRD:OBS249284668	10.4156	-84.1208	eBird - Traveling Count	120	1.609
CR/Panama	URN:CornellLabOfOrnithology:EBIRD:OBS217248576	9.30003	-83.3715	eBird - Traveling Count	30	1.609
CR/Panama	URN:CornellLabOfOrnithology:EBIRD:OBS73069368	9.55054	-83.8075	eBird - Traveling Count	120	1.609
CR/Panama	URN:CornellLabOfOrnithology:EBIRD:OBS72683423	9.55054	-83.8075	eBird - Traveling Count	240	1.609
CR/Panama	URN:CornellLabOfOrnithology:EBIRD:OBS114284181	9.54872	-83.8118	eBird - Traveling Count	210	1.609
CR/Panama	URN:CornellLabOfOrnithology:EBIRD:OBS145828484	9.64927	-83.9139	eBird - Traveling Count	90	1.609
CR/Panama	URN:CornellLabOfOrnithology:EBIRD:OBS72689986	9.55054	-83.8075	eBird - Traveling Count	300	1.609
CR/Panama	URN:CornellLabOfOrnithology:EBIRD:OBS71332000	9.94942	-83.9579	eBird - Traveling Count	120	1.609
CR/Panama	URN:CornellLabOfOrnithology:EBIRD:OBS97014970	9.55054	-83.8075	eBird - Traveling Count	120	1.609
CR/Panama	URN:CornellLabOfOrnithology:EBIRD:OBS79789878	9.55054	-83.8075	eBird - Traveling Count	340	1.609
CR/Panama	URN:CornellLabOfOrnithology:EBIRD:OBS110983504	9.47649	-83.7115	eBird - Traveling Count	120	1.609
CR/Panama	URN:CornellLabOfOrnithology:EBIRD:OBS83224835	9.55054	-83.8075	eBird - Traveling Count	180	1.609
CR/Panama	URN:CornellLabOfOrnithology:EBIRD:OBS83124637	9.55054	-83.8075	eBird - Traveling Count	180	1.609
CR/Panama	URN:CornellLabOfOrnithology:EBIRD:OBS83704613	9.47649	-83.7115	eBird - Traveling Count	120	1.609
CR/Panama	URN:CornellLabOfOrnithology:EBIRD:OBS149545397	9.56962	-83.7913	eBird - Traveling Count	120	1.609
CR/Panama	URN:CornellLabOfOrnithology:EBIRD:OBS85341365	9.55054	-83.8075	eBird - Traveling Count	60	1.609
CR/Panama	URN:CornellLabOfOrnithology:EBIRD:OBS85352873	9.55054	-83.8075	eBird - Traveling Count	360	1.609
CR/Panama	URN:CornellLabOfOrnithology:EBIRD:OBS108494764	9.55054	-83.8075	eBird - Traveling Count	180	1.609
CR/Panama	URN:CornellLabOfOrnithology:EBIRD:OBS107853140	9.55054	-83.8075	eBird - Traveling Count	180	1.609
CR/Panama	URN:CornellLabOfOrnithology:EBIRD:OBS132558315	9.55054	-83.8075	eBird - Traveling Count	240	1.609
CR/Panama	URN:CornellLabOfOrnithology:EBIRD:OBS108133158	9.55054	-83.8075	eBird - Traveling Count	180	1.609
CR/Panama	URN:CornellLabOfOrnithology:EBIRD:OBS108135816	9.55054	-83.8075	eBird - Traveling Count	180	1.609
CR/Panama	URN:CornellLabOfOrnithology:EBIRD:OBS112782564	9.55054	-83.8075	eBird - Traveling Count	180	1.609
CR/Panama	URN:CornellLabOfOrnithology:EBIRD:OBS112782439	9.55054	-83.8075	eBird - Traveling Count	166	1.609
CR/Panama	URN:CornellLabOfOrnithology:EBIRD:OBS112007147	9.55054	-83.8075	eBird - Traveling Count	166	1.609
CR/Panama	URN:CornellLabOfOrnithology:EBIRD:OBS112097632	9.55054	-83.8075	eBird - Traveling Count	180	1.609
CR/Panama	URN:CornellLabOfOrnithology:EBIRD:OBS114921950	9.55735	-83.8035	eBird - Traveling Count	150	1.609
CR/Panama	URN:CornellLabOfOrnithology:EBIRD:OBS124504979	9.57678	-83.8001	eBird - Traveling Count	120	1.609
CR/Panama	URN:CornellLabOfOrnithology:EBIRD:OBS123713018	9.57678	-83.8001	eBird - Traveling Count	120	1.609
CR/Panama	URN:CornellLabOfOrnithology:EBIRD:OBS137856735	9.55054	-83.8075	eBird - Traveling Count	120	1.609
CR/Panama	URN:CornellLabOfOrnithology:EBIRD:OBS137935559	9.55054	-83.8075	eBird - Traveling Count	120	1.609
CR/Panama	URN:CornellLabOfOrnithology:EBIRD:OBS138000437	9.55735	-83.8035	eBird - Traveling Count	180	1.609
CR/Panama	URN:CornellLabOfOrnithology:EBIRD:OBS139166372	9.55054	-83.8075	eBird - Traveling Count	120	1.609
CR/Panama	URN:CornellLabOfOrnithology:EBIRD:OBS157765820	9.55054	-83.8075	eBird - Traveling Count	60	1.609
CR/Panama	URN:CornellLabOfOrnithology:EBIRD:OBS144971736	9.55054	-83.8075	eBird - Traveling Count	120	1.609
CR/Panama	URN:CornellLabOfOrnithology:EBIRD:OBS145318780	9.55054	-83.8075	eBird - Traveling Count	180	1.609
CR/Panama	URN:CornellLabOfOrnithology:EBIRD:OBS143654391	9.55054	-83.8075	eBird - Traveling Count	90	1.609
CR/Panama	URN:CornellLabOfOrnithology:EBIRD:OBS144632801	9.54901	-83.7994	eBird - Traveling Count	105	1.609
CR/Panama	URN:CornellLabOfOrnithology:EBIRD:OBS144945255	9.55054	-83.8075	eBird - Traveling Count	90	1.609
CR/Panama	URN:CornellLabOfOrnithology:EBIRD:OBS148194138	9.64354	-83.8506	eBird - Traveling Count	120	1.609
CR/Panama	URN:CornellLabOfOrnithology:EBIRD:OBS148414409	9.55054	-83.8075	eBird - Traveling Count	155	1.609
CR/Panama	URN:CornellLabOfOrnithology:EBIRD:OBS148438892	9.55054	-83.8075	eBird - Traveling Count	240	1.609
CR/Panama	URN:CornellLabOfOrnithology:EBIRD:OBS148654308	9.55054	-83.8075	eBird - Traveling Count	120	1.609
CR/Panama	URN:CornellLabOfOrnithology:EBIRD:OBS173169858	9.65295	-83.8565	eBird - Traveling Count	120	1.609
CR/Panama	URN:CornellLabOfOrnithology:EBIRD:OBS183369753	9.55054	-83.8075	eBird - Traveling Count	180	1.609
CR/Panama	URN:CornellLabOfOrnithology:EBIRD:OBS177445778	9.552	-83.7661	eBird - Traveling Count	240	1.609
CR/Panama	URN:CornellLabOfOrnithology:EBIRD:OBS180766099	9.55234	-83.8049	eBird - Traveling Count	330	1.609
CR/Panama	URN:CornellLabOfOrnithology:EBIRD:OBS179667092	9.47649	-83.7115	eBird - Traveling Count	180	1.609
CR/Panama	URN:CornellLabOfOrnithology:EBIRD:OBS179665410	9.47649	-83.7115	eBird - Traveling Count	240	1.609
CR/Panama	URN:CornellLabOfOrnithology:EBIRD:OBS179821737	9.47649	-83.7115	eBird - Traveling Count	180	1.609
CR/Panama	URN:CornellLabOfOrnithology:EBIRD:OBS179821829	9.47649	-83.7115	eBird - Traveling Count	240	1.609
CR/Panama	URN:CornellLabOfOrnithology:EBIRD:OBS186474105	9.55054	-83.8075	eBird - Traveling Count	120	1.609
CR/Panama	URN:CornellLabOfOrnithology:EBIRD:OBS186717291	9.55054	-83.8075	eBird - Traveling Count	120	1.609
CR/Panama	URN:CornellLabOfOrnithology:EBIRD:OBS189388675	9.56343	-83.8014	eBird - Traveling Count	60	1.609
CR/Panama	URN:CornellLabOfOrnithology:EBIRD:OBS192329240	9.59127	-83.8353	eBird - Traveling Count	60	1.609
CR/Panama	URN:CornellLabOfOrnithology:EBIRD:OBS198578035	9.55054	-83.8075	eBird - Traveling Count	120	1.609
CR/Panama	URN:CornellLabOfOrnithology:EBIRD:OBS212636550	9.57678	-83.8001	eBird - Traveling Count	150	1.609
CR/Panama	URN:CornellLabOfOrnithology:EBIRD:OBS207468125	9.55054	-83.8075	eBird - Traveling Count	90	1.609
CR/Panama	URN:CornellLabOfOrnithology:EBIRD:OBS207479650	9.55054	-83.8075	eBird - Traveling Count	90	1.609
CR/Panama	URN:CornellLabOfOrnithology:EBIRD:OBS207209084	9.55054	-83.8075	eBird - Traveling Count	220	1.609
CR/Panama	URN:CornellLabOfOrnithology:EBIRD:OBS208377818	9.55054	-83.8075	eBird - Traveling Count	220	1.609
CR/Panama	URN:CornellLabOfOrnithology:EBIRD:OBS220778021	9.57618	-83.7995	eBird - Traveling Count	120	1.609
CR/Panama	URN:CornellLabOfOrnithology:EBIRD:OBS223104693	9.57678	-83.8001	eBird - Traveling Count	75	1.609
CR/Panama	URN:CornellLabOfOrnithology:EBIRD:OBS223054917	9.57678	-83.8001	eBird - Traveling Count	90	1.609
CR/Panama	URN:CornellLabOfOrnithology:EBIRD:OBS223057774	9.57678	-83.8001	eBird - Traveling Count	90	1.609
CR/Panama	URN:CornellLabOfOrnithology:EBIRD:OBS223319600	9.55054	-83.8075	eBird - Traveling Count	3	1.609
CR/Panama	URN:CornellLabOfOrnithology:EBIRD:OBS223406484	9.57678	-83.8001	eBird - Traveling Count	75	1.609
CR/Panama	URN:CornellLabOfOrnithology:EBIRD:OBS224970857	9.55054	-83.8075	eBird - Traveling Count	60	1.609
CR/Panama	URN:CornellLabOfOrnithology:EBIRD:OBS232854844	9.55054	-83.8075	eBird - Traveling Count	150	1.609
CR/Panama	URN:CornellLabOfOrnithology:EBIRD:OBS233357015	9.55054	-83.8075	eBird - Traveling Count	360	1.609
CR/Panama	URN:CornellLabOfOrnithology:EBIRD:OBS233354795	9.55054	-83.8075	eBird - Traveling Count	360	1.609
CR/Panama	URN:CornellLabOfOrnithology:EBIRD:OBS234220269	9.57678	-83.8001	eBird - Traveling Count	60	1.609
CR/Panama	URN:CornellLabOfOrnithology:EBIRD:OBS234220442	9.57678	-83.8001	eBird - Traveling Count	60	1.609
CR/Panama	URN:CornellLabOfOrnithology:EBIRD:OBS235573565	9.55054	-83.8075	eBird - Traveling Count	210	1.609
CR/Panama	URN:CornellLabOfOrnithology:EBIRD:OBS235577098	9.55054	-83.8075	eBird - Traveling Count	270	1.609
CR/Panama	URN:CornellLabOfOrnithology:EBIRD:OBS236093135	9.55054	-83.8075	eBird - Traveling Count	120	1.609
CR/Panama	URN:CornellLabOfOrnithology:EBIRD:OBS237849489	9.55054	-83.8075	eBird - Traveling Count	270	1.609
CR/Panama	URN:CornellLabOfOrnithology:EBIRD:OBS237849573	9.55054	-83.8075	eBird - Traveling Count	210	1.609
CR/Panama	URN:CornellLabOfOrnithology:EBIRD:OBS241906415	9.55054	-83.8075	eBird - Traveling Count	210	1.609
CR/Panama	URN:CornellLabOfOrnithology:EBIRD:OBS239922154	9.56067	-83.7989	eBird - Traveling Count	60	1.609
CR/Panama	URN:CornellLabOfOrnithology:EBIRD:OBS242780709	9.55054	-83.8075	eBird - Traveling Count	90	1.609
CR/Panama	URN:CornellLabOfOrnithology:EBIRD:OBS240768984	9.55054	-83.8075	eBird - Traveling Count	260	1.609
CR/Panama	URN:CornellLabOfOrnithology:EBIRD:OBS240239352	9.64524	-83.9158	eBird - Traveling Count	70	1.609
CR/Panama	URN:CornellLabOfOrnithology:EBIRD:OBS240314864	9.56067	-83.7989	eBird - Traveling Count	60	1.609
CR/Panama	URN:CornellLabOfOrnithology:EBIRD:OBS240314910	9.64524	-83.9158	eBird - Traveling Count	70	1.609
CR/Panama	URN:CornellLabOfOrnithology:EBIRD:OBS240329530	9.64524	-83.9158	eBird - Traveling Count	70	1.609
CR/Panama	URN:CornellLabOfOrnithology:EBIRD:OBS240329450	9.56067	-83.7989	eBird - Traveling Count	60	1.609
CR/Panama	URN:CornellLabOfOrnithology:EBIRD:OBS241726821	9.55054	-83.8075	eBird - Traveling Count	210	1.609
CR/Panama	URN:CornellLabOfOrnithology:EBIRD:OBS242340360	9.57678	-83.8001	eBird - Traveling Count	60	1.609
CR/Panama	URN:CornellLabOfOrnithology:EBIRD:OBS247623197	9.55054	-83.8075	eBird - Traveling Count	285	1.609
CR/Panama	URN:CornellLabOfOrnithology:EBIRD:OBS247670319	9.55054	-83.8075	eBird - Traveling Count	285	1.609
CR/Panama	URN:CornellLabOfOrnithology:EBIRD:OBS247602410	9.55054	-83.8075	eBird - Traveling Count	285	1.609
CR/Panama	URN:CornellLabOfOrnithology:EBIRD:OBS248289324	9.55054	-83.8075	eBird - Traveling Count	285	1.609
CR/Panama	URN:CornellLabOfOrnithology:EBIRD:OBS251201078	9.55054	-83.8075	eBird - Traveling Count	285	1.609
CR/Panama	URN:CornellLabOfOrnithology:EBIRD:OBS245391620	9.54752	-83.8102	eBird - Traveling Count	60	1.609
CR/Panama	URN:CornellLabOfOrnithology:EBIRD:OBS247953785	9.55054	-83.8075	eBird - Traveling Count	285	1.609
CR/Panama	URN:CornellLabOfOrnithology:EBIRD:OBS248187450	9.55054	-83.8075	eBird - Traveling Count	285	1.609
CR/Panama	URN:CornellLabOfOrnithology:EBIRD:OBS251525212	9.55054	-83.8075	eBird - Traveling Count	285	1.609
CR/Panama	URN:CornellLabOfOrnithology:EBIRD:OBS81443120	9.54868	-83.8024	eBird - Traveling Count	220	1.8
CR/Panama	URN:CornellLabOfOrnithology:EBIRD:OBS256597873	9.5475	-83.8019	eBird - Traveling Count	98	1.8
CR/Panama	URN:CornellLabOfOrnithology:EBIRD:OBS60905492	9.55054	-83.8075	eBird - Traveling Count	180	1.931
CR/Panama	URN:CornellLabOfOrnithology:EBIRD:OBS114542891	9.57678	-83.8001	eBird - Traveling Count	60	1.931
CR/Panama	URN:CornellLabOfOrnithology:EBIRD:OBS148423669	9.55054	-83.8075	eBird - Traveling Count	480	1.931
CR/Panama	URN:CornellLabOfOrnithology:EBIRD:OBS180807209	9.55735	-83.8035	eBird - Traveling Count	320	1.931
CR/Panama	URN:CornellLabOfOrnithology:EBIRD:OBS226706962	9.60596	-83.8226	eBird - Traveling Count	60	1.931
CR/Panama	URN:CornellLabOfOrnithology:EBIRD:OBS249432558	10.4696	-84.6574	eBird - Traveling Count	60	1.996
CR/Panama	URN:CornellLabOfOrnithology:EBIRD:OBS209614430	10.1837	-84.2359	eBird - Traveling Count	120	2
CR/Panama	URN:CornellLabOfOrnithology:EBIRD:OBS203437424	10.2363	-84.3805	eBird - Traveling Count	120	2
CR/Panama	URN:CornellLabOfOrnithology:EBIRD:OBS135906831	9.55819	-83.7242	eBird - Traveling Count	270	2
CR/Panama	URN:CornellLabOfOrnithology:EBIRD:OBS223256206	9.67022	-83.8656	eBird - Traveling Count	180	2
CR/Panama	URN:CornellLabOfOrnithology:EBIRD:OBS199617806	9.97883	-83.8454	eBird - Traveling Count	150	2
CR/Panama	URN:CornellLabOfOrnithology:EBIRD:OBS95790536	9.55054	-83.8075	eBird - Traveling Count	50	2
CR/Panama	URN:CornellLabOfOrnithology:EBIRD:OBS201290186	9.55054	-83.8075	eBird - Traveling Count	150	2
CR/Panama	URN:CornellLabOfOrnithology:EBIRD:OBS178366552	9.55054	-83.8075	eBird - Traveling Count	150	2
CR/Panama	URN:CornellLabOfOrnithology:EBIRD:OBS70539962	9.55054	-83.8075	eBird - Traveling Count	385	2
CR/Panama	URN:CornellLabOfOrnithology:EBIRD:OBS70540004	9.55054	-83.8075	eBird - Traveling Count	385	2
CR/Panama	URN:CornellLabOfOrnithology:EBIRD:OBS81491097	9.55735	-83.8035	eBird - Traveling Count	70	2
CR/Panama	URN:CornellLabOfOrnithology:EBIRD:OBS96076501	9.64412	-83.8492	eBird - Traveling Count	60	2
CR/Panama	URN:CornellLabOfOrnithology:EBIRD:OBS95531576	9.64301	-83.8492	eBird - Traveling Count	100	2
CR/Panama	URN:CornellLabOfOrnithology:EBIRD:OBS210574093	9.55054	-83.8075	eBird - Traveling Count	180	2
CR/Panama	URN:CornellLabOfOrnithology:EBIRD:OBS154432564	9.55054	-83.8075	eBird - Traveling Count	210	2
CR/Panama	URN:CornellLabOfOrnithology:EBIRD:OBS138872549	9.57664	-83.7998	eBird - Traveling Count	210	2
CR/Panama	URN:CornellLabOfOrnithology:EBIRD:OBS146712735	9.55054	-83.8075	eBird - Traveling Count	180	2
CR/Panama	URN:CornellLabOfOrnithology:EBIRD:OBS221389977	9.55054	-83.8075	eBird - Traveling Count	120	2
CR/Panama	URN:CornellLabOfOrnithology:EBIRD:OBS223024283	9.55054	-83.8075	eBird - Traveling Count	180	2
CR/Panama	URN:CornellLabOfOrnithology:EBIRD:OBS223870580	9.64524	-83.9158	eBird - Traveling Count	180	2
CR/Panama	URN:CornellLabOfOrnithology:EBIRD:OBS225873146	9.60596	-83.8226	eBird - Traveling Count	75	2
CR/Panama	URN:CornellLabOfOrnithology:EBIRD:OBS246821578	9.64354	-83.8506	eBird - Traveling Count	240	2
CR/Panama	URN:CornellLabOfOrnithology:EBIRD:OBS187715641	9.6336	-83.8081	eBird - Traveling Count	80	2.092
CR/Panama	URN:CornellLabOfOrnithology:EBIRD:OBS187715702	9.6336	-83.8081	eBird - Traveling Count	40	2.092
CR/Panama	URN:CornellLabOfOrnithology:EBIRD:OBS81430880	9.54947	-83.7951	eBird - Traveling Count	175	2.1
CR/Panama	URN:CornellLabOfOrnithology:EBIRD:OBS81475670	9.55735	-83.8035	eBird - Traveling Count	110	2.1
CR/Panama	URN:CornellLabOfOrnithology:EBIRD:OBS81445419	9.5475	-83.8019	eBird - Traveling Count	200	2.1
CR/Panama	URN:CornellLabOfOrnithology:EBIRD:OBS81477448	9.55735	-83.8035	eBird - Traveling Count	75	2.1
CR/Panama	URN:CornellLabOfOrnithology:EBIRD:OBS193745888	9.5582	-83.7239	eBird - Traveling Count	150	2.414
CR/Panama	URN:CornellLabOfOrnithology:EBIRD:OBS73066194	9.55054	-83.8075	eBird - Traveling Count	180	2.414
CR/Panama	URN:CornellLabOfOrnithology:EBIRD:OBS142819516	9.55054	-83.8075	eBird - Traveling Count	600	2.414
CR/Panama	URN:CornellLabOfOrnithology:EBIRD:OBS60891389	9.55054	-83.8075	eBird - Traveling Count	140	2.414
CR/Panama	URN:CornellLabOfOrnithology:EBIRD:OBS83225720	9.55054	-83.8075	eBird - Traveling Count	240	2.414
CR/Panama	URN:CornellLabOfOrnithology:EBIRD:OBS85357168	9.55054	-83.8075	eBird - Traveling Count	240	2.414
CR/Panama	URN:CornellLabOfOrnithology:EBIRD:OBS87706502	9.55054	-83.8075	eBird - Traveling Count	120	2.414
CR/Panama	URN:CornellLabOfOrnithology:EBIRD:OBS96213993	9.55054	-83.8075	eBird - Traveling Count	705	2.414
CR/Panama	URN:CornellLabOfOrnithology:EBIRD:OBS88580196	9.64301	-83.8492	eBird - Traveling Count	795	2.414
CR/Panama	URN:CornellLabOfOrnithology:EBIRD:OBS201431451	9.5475	-83.8019	eBird - Traveling Count	210	2.414
CR/Panama	URN:CornellLabOfOrnithology:EBIRD:OBS117280605	9.55054	-83.8075	eBird - Traveling Count	150	2.414
CR/Panama	URN:CornellLabOfOrnithology:EBIRD:OBS113964569	9.60596	-83.8226	eBird - Traveling Count	75	2.414
CR/Panama	URN:CornellLabOfOrnithology:EBIRD:OBS145829165	9.64927	-83.9139	eBird - Traveling Count	80	2.414
CR/Panama	URN:CornellLabOfOrnithology:EBIRD:OBS148386349	9.55054	-83.8075	eBird - Traveling Count	200	2.414
CR/Panama	URN:CornellLabOfOrnithology:EBIRD:OBS183056607	9.55054	-83.8075	eBird - Traveling Count	90	2.414
CR/Panama	URN:CornellLabOfOrnithology:EBIRD:OBS181798437	9.55054	-83.8075	eBird - Traveling Count	95	2.414
CR/Panama	URN:CornellLabOfOrnithology:EBIRD:OBS193739144	9.56757	-83.7993	eBird - Traveling Count	80	2.414
CR/Panama	URN:CornellLabOfOrnithology:EBIRD:OBS204819326	9.5475	-83.8019	eBird - Traveling Count	215	2.414
CR/Panama	URN:CornellLabOfOrnithology:EBIRD:OBS235713792	9.5475	-83.8019	eBird - Traveling Count	270	2.414
CR/Panama	URN:CornellLabOfOrnithology:EBIRD:OBS237849407	9.5475	-83.8019	eBird - Traveling Count	270	2.414
CR/Panama	URN:CornellLabOfOrnithology:EBIRD:OBS240598665	9.55054	-83.8075	eBird - Traveling Count	360	2.414
CR/Panama	URN:CornellLabOfOrnithology:EBIRD:OBS221616841	9.54794	-83.8168	eBird - Traveling Count	105	2.414
CR/Panama	URN:CornellLabOfOrnithology:EBIRD:OBS99497510	9.54933	-83.8036	eBird - Traveling Count	270	2.5
CR/Panama	URN:CornellLabOfOrnithology:EBIRD:OBS81402635	9.55054	-83.8075	eBird - Traveling Count	300	2.5
CR/Panama	URN:CornellLabOfOrnithology:EBIRD:OBS155363150	9.60596	-83.8226	eBird - Traveling Count	120	2.5
CR/Panama	URN:CornellLabOfOrnithology:EBIRD:OBS155497034	9.60596	-83.8226	eBird - Traveling Count	120	2.5
CR/Panama	URN:CornellLabOfOrnithology:EBIRD:OBS155449315	9.60596	-83.8226	eBird - Traveling Count	120	2.5
CR/Panama	URN:CornellLabOfOrnithology:EBIRD:OBS155541688	9.60596	-83.8226	eBird - Traveling Count	120	2.5
CR/Panama	URN:CornellLabOfOrnithology:EBIRD:OBS211250425	9.55054	-83.8075	eBird - Traveling Count	120	2.5
CR/Panama	URN:CornellLabOfOrnithology:EBIRD:OBS235563466	9.55054	-83.8075	eBird - Traveling Count	150	2.816
CR/Panama	URN:CornellLabOfOrnithology:EBIRD:OBS180807944	9.5475	-83.8019	eBird - Traveling Count	245	2.897
CR/Panama	URN:CornellLabOfOrnithology:EBIRD:OBS62145503	9.55054	-83.8075	eBird - Traveling Count	540	2.977
CR/Panama	URN:CornellLabOfOrnithology:EBIRD:OBS239052451	8.94715	-82.7371	eBird - Traveling Count	530	2.993
CR/Panama	URN:CornellLabOfOrnithology:EBIRD:OBS239472783	8.94715	-82.7371	eBird - Traveling Count	530	2.993
CR/Panama	URN:CornellLabOfOrnithology:EBIRD:OBS242198982	8.93987	-82.7889	eBird - Traveling Count	270	2.993
CR/Panama	URN:CornellLabOfOrnithology:EBIRD:OBS250751471	8.93987	-82.7889	eBird - Traveling Count	270	2.993
CR/Panama	URN:CornellLabOfOrnithology:EBIRD:OBS256601994	8.93987	-82.7889	eBird - Traveling Count	270	2.993
CR/Panama	URN:CornellLabOfOrnithology:EBIRD:OBS184445243	9.5475	-83.8019	eBird - Traveling Count	192	2.993
CR/Panama	URN:CornellLabOfOrnithology:EBIRD:OBS136711681	9.55473	-83.6676	eBird - Traveling Count	270	3
CR/Panama	URN:CornellLabOfOrnithology:EBIRD:OBS136730293	9.55819	-83.7242	eBird - Traveling Count	150	3
CR/Panama	URN:CornellLabOfOrnithology:EBIRD:OBS80684441	9.77149	-83.569	eBird - Traveling Count	600	3
CR/Panama	URN:CornellLabOfOrnithology:EBIRD:OBS237526750	9.5582	-83.7239	eBird - Traveling Count	300	3
CR/Panama	URN:CornellLabOfOrnithology:EBIRD:OBS237738196	9.5582	-83.7239	eBird - Traveling Count	165	3
CR/Panama	URN:CornellLabOfOrnithology:EBIRD:OBS74873557	8.94528	-82.8333	eBird - Traveling Count	145	3
CR/Panama	URN:CornellLabOfOrnithology:EBIRD:OBS126311064	9.4645	-83.5981	eBird - Traveling Count	90	3
CR/Panama	URN:CornellLabOfOrnithology:EBIRD:OBS81574600	9.55054	-83.8075	eBird - Traveling Count	210	3
CR/Panama	URN:CornellLabOfOrnithology:EBIRD:OBS61285818	9.55054	-83.8075	eBird - Traveling Count	75	3
CR/Panama	URN:CornellLabOfOrnithology:EBIRD:OBS72409457	9.55735	-83.8035	eBird - Traveling Count	270	3
CR/Panama	URN:CornellLabOfOrnithology:EBIRD:OBS71824981	9.55735	-83.8035	eBird - Traveling Count	270	3
CR/Panama	URN:CornellLabOfOrnithology:EBIRD:OBS97744638	9.55054	-83.8075	eBird - Traveling Count	90	3
CR/Panama	URN:CornellLabOfOrnithology:EBIRD:OBS162676843	9.55054	-83.8075	eBird - Traveling Count	90	3
CR/Panama	URN:CornellLabOfOrnithology:EBIRD:OBS104879651	9.55054	-83.8075	eBird - Traveling Count	180	3
CR/Panama	URN:CornellLabOfOrnithology:EBIRD:OBS113177130	9.54864	-83.8084	eBird - Traveling Count	170	3
CR/Panama	URN:CornellLabOfOrnithology:EBIRD:OBS113177161	9.54864	-83.8084	eBird - Traveling Count	170	3
CR/Panama	URN:CornellLabOfOrnithology:EBIRD:OBS154433224	9.5475	-83.8019	eBird - Traveling Count	90	3
CR/Panama	URN:CornellLabOfOrnithology:EBIRD:OBS154437377	9.55054	-83.8075	eBird - Traveling Count	240	3
CR/Panama	URN:CornellLabOfOrnithology:EBIRD:OBS218034235	9.55054	-83.8075	eBird - Traveling Count	330	3
CR/Panama	URN:CornellLabOfOrnithology:EBIRD:OBS182457082	9.55054	-83.8075	eBird - Traveling Count	330	3
CR/Panama	URN:CornellLabOfOrnithology:EBIRD:OBS213050302	9.64354	-83.8506	eBird - Traveling Count	193	3
CR/Panama	URN:CornellLabOfOrnithology:EBIRD:OBS222677458	9.64524	-83.9158	eBird - Traveling Count	150	3
CR/Panama	URN:CornellLabOfOrnithology:EBIRD:OBS233633569	9.59121	-83.7986	eBird - Traveling Count	120	3
CR/Panama	URN:CornellLabOfOrnithology:EBIRD:OBS233634916	9.5475	-83.8019	eBird - Traveling Count	210	3
CR/Panama	URN:CornellLabOfOrnithology:EBIRD:OBS239439595	9.55054	-83.8075	eBird - Traveling Count	180	3
CR/Panama	URN:CornellLabOfOrnithology:EBIRD:OBS187715657	9.6336	-83.8081	eBird - Traveling Count	170	3.058
CR/Panama	URN:CornellLabOfOrnithology:EBIRD:OBS74031708	10.1446	-84.1951	eBird - Traveling Count	300	3.219
CR/Panama	URN:CornellLabOfOrnithology:EBIRD:OBS173837022	10.1837	-84.2359	eBird - Traveling Count	240	3.219
CR/Panama	URN:CornellLabOfOrnithology:EBIRD:OBS180850272	10.1837	-84.2359	eBird - Traveling Count	150	3.219
CR/Panama	URN:CornellLabOfOrnithology:EBIRD:OBS207374679	9.67022	-83.8656	eBird - Traveling Count	300	3.219
CR/Panama	URN:CornellLabOfOrnithology:EBIRD:OBS106016696	9.67022	-83.8656	eBird - Traveling Count	330	3.219
CR/Panama	URN:CornellLabOfOrnithology:EBIRD:OBS135909357	9.55819	-83.7242	eBird - Traveling Count	245	3.219
CR/Panama	URN:CornellLabOfOrnithology:EBIRD:OBS242776925	9.59821	-83.7575	eBird - Traveling Count	240	3.219
CR/Panama	URN:CornellLabOfOrnithology:EBIRD:OBS242187871	9.59821	-83.7575	eBird - Traveling Count	360	3.219
CR/Panama	URN:CornellLabOfOrnithology:EBIRD:OBS54642571	9.61361	-83.8017	eBird - Traveling Count	180	3.219
CR/Panama	URN:CornellLabOfOrnithology:EBIRD:OBS113542876	9.79843	-83.8999	eBird - Traveling Count	120	3.219
CR/Panama	URN:CornellLabOfOrnithology:EBIRD:OBS99499473	9.67022	-83.8656	eBird - Traveling Count	120	3.219
CR/Panama	URN:CornellLabOfOrnithology:EBIRD:OBS242343129	9.5582	-83.7239	eBird - Traveling Count	210	3.219
CR/Panama	URN:CornellLabOfOrnithology:EBIRD:OBS107303194	9.67022	-83.8656	eBird - Traveling Count	720	3.219
CR/Panama	URN:CornellLabOfOrnithology:EBIRD:OBS107275561	9.67022	-83.8656	eBird - Traveling Count	650	3.219
CR/Panama	URN:CornellLabOfOrnithology:EBIRD:OBS107275908	9.67022	-83.8656	eBird - Traveling Count	600	3.219
CR/Panama	URN:CornellLabOfOrnithology:EBIRD:OBS112441143	9.67022	-83.8656	eBird - Traveling Count	435	3.219
CR/Panama	URN:CornellLabOfOrnithology:EBIRD:OBS112535413	9.67022	-83.8656	eBird - Traveling Count	560	3.219
CR/Panama	URN:CornellLabOfOrnithology:EBIRD:OBS112535742	9.67022	-83.8656	eBird - Traveling Count	560	3.219
CR/Panama	URN:CornellLabOfOrnithology:EBIRD:OBS112575358	9.67022	-83.8656	eBird - Traveling Count	390	3.219
CR/Panama	URN:CornellLabOfOrnithology:EBIRD:OBS112574519	9.67022	-83.8656	eBird - Traveling Count	435	3.219
CR/Panama	URN:CornellLabOfOrnithology:EBIRD:OBS189391779	9.5582	-83.7239	eBird - Traveling Count	150	3.219
CR/Panama	URN:CornellLabOfOrnithology:EBIRD:OBS244434395	9.38453	-84.1431	eBird - Traveling Count	150	3.219
CR/Panama	URN:CornellLabOfOrnithology:EBIRD:OBS210747173	8.91536	-82.8428	eBird - Traveling Count	140	3.219
CR/Panama	URN:CornellLabOfOrnithology:EBIRD:OBS72381645	9.55735	-83.8035	eBird - Traveling Count	270	3.219
CR/Panama	URN:CornellLabOfOrnithology:EBIRD:OBS58303079	9.55054	-83.8075	eBird - Traveling Count	720	3.219
CR/Panama	URN:CornellLabOfOrnithology:EBIRD:OBS154807964	9.56774	-83.7513	eBird - Traveling Count	90	3.219
CR/Panama	URN:CornellLabOfOrnithology:EBIRD:OBS227145421	9.5505	-83.8074	eBird - Traveling Count	480	3.219
CR/Panama	URN:CornellLabOfOrnithology:EBIRD:OBS88400067	9.55054	-83.8075	eBird - Traveling Count	360	3.219
CR/Panama	URN:CornellLabOfOrnithology:EBIRD:OBS166586840	9.55054	-83.8075	eBird - Traveling Count	530	3.219
CR/Panama	URN:CornellLabOfOrnithology:EBIRD:OBS166588492	9.55054	-83.8075	eBird - Traveling Count	300	3.219
CR/Panama	URN:CornellLabOfOrnithology:EBIRD:OBS124650040	9.55054	-83.8075	eBird - Traveling Count	180	3.219
CR/Panama	URN:CornellLabOfOrnithology:EBIRD:OBS124650842	9.55054	-83.8075	eBird - Traveling Count	180	3.219
CR/Panama	URN:CornellLabOfOrnithology:EBIRD:OBS176623498	9.5475	-83.8019	eBird - Traveling Count	720	3.219
CR/Panama	URN:CornellLabOfOrnithology:EBIRD:OBS55865249	9.55054	-83.8075	eBird - Traveling Count	165	3.219
CR/Panama	URN:CornellLabOfOrnithology:EBIRD:OBS59163570	9.55	-83.8075	eBird - Traveling Count	360	3.219
CR/Panama	URN:CornellLabOfOrnithology:EBIRD:OBS60904623	9.55054	-83.8075	eBird - Traveling Count	165	3.219
CR/Panama	URN:CornellLabOfOrnithology:EBIRD:OBS66162638	9.57638	-83.7982	eBird - Traveling Count	120	3.219
CR/Panama	URN:CornellLabOfOrnithology:EBIRD:OBS73112757	9.55054	-83.8075	eBird - Traveling Count	240	3.219
CR/Panama	URN:CornellLabOfOrnithology:EBIRD:OBS79058103	9.55735	-83.8035	eBird - Traveling Count	240	3.219
CR/Panama	URN:CornellLabOfOrnithology:EBIRD:OBS79789900	9.55054	-83.8075	eBird - Traveling Count	120	3.219
CR/Panama	URN:CornellLabOfOrnithology:EBIRD:OBS83364033	9.55054	-83.8075	eBird - Traveling Count	360	3.219
CR/Panama	URN:CornellLabOfOrnithology:EBIRD:OBS83748529	9.55054	-83.8075	eBird - Traveling Count	360	3.219
CR/Panama	URN:CornellLabOfOrnithology:EBIRD:OBS96202092	9.55054	-83.8075	eBird - Traveling Count	120	3.219
CR/Panama	URN:CornellLabOfOrnithology:EBIRD:OBS85371397	9.55054	-83.8075	eBird - Traveling Count	120	3.219
CR/Panama	URN:CornellLabOfOrnithology:EBIRD:OBS191184312	9.55735	-83.8035	eBird - Traveling Count	120	3.219
CR/Panama	URN:CornellLabOfOrnithology:EBIRD:OBS192305952	9.55735	-83.8035	eBird - Traveling Count	120	3.219
CR/Panama	URN:CornellLabOfOrnithology:EBIRD:OBS87709987	9.55054	-83.8075	eBird - Traveling Count	240	3.219
CR/Panama	URN:CornellLabOfOrnithology:EBIRD:OBS93059832	9.55054	-83.8075	eBird - Traveling Count	360	3.219
CR/Panama	URN:CornellLabOfOrnithology:EBIRD:OBS93070966	9.55054	-83.8075	eBird - Traveling Count	390	3.219
CR/Panama	URN:CornellLabOfOrnithology:EBIRD:OBS93173936	9.55054	-83.8075	eBird - Traveling Count	390	3.219
CR/Panama	URN:CornellLabOfOrnithology:EBIRD:OBS93203128	9.55054	-83.8075	eBird - Traveling Count	390	3.219
CR/Panama	URN:CornellLabOfOrnithology:EBIRD:OBS93293107	9.55054	-83.8075	eBird - Traveling Count	390	3.219
CR/Panama	URN:CornellLabOfOrnithology:EBIRD:OBS118681669	9.55054	-83.8075	eBird - Traveling Count	180	3.219
CR/Panama	URN:CornellLabOfOrnithology:EBIRD:OBS122898135	9.55054	-83.8075	eBird - Traveling Count	120	3.219
CR/Panama	URN:CornellLabOfOrnithology:EBIRD:OBS242365395	9.5475	-83.8019	eBird - Traveling Count	240	3.219
CR/Panama	URN:CornellLabOfOrnithology:EBIRD:OBS111135620	9.55054	-83.8075	eBird - Traveling Count	480	3.219
CR/Panama	URN:CornellLabOfOrnithology:EBIRD:OBS111874441	9.55054	-83.8075	eBird - Traveling Count	135	3.219
CR/Panama	URN:CornellLabOfOrnithology:EBIRD:OBS114922525	9.55735	-83.8035	eBird - Traveling Count	480	3.219
CR/Panama	URN:CornellLabOfOrnithology:EBIRD:OBS236129348	9.55054	-83.8075	eBird - Traveling Count	300	3.219
CR/Panama	URN:CornellLabOfOrnithology:EBIRD:OBS124505050	9.57678	-83.8001	eBird - Traveling Count	90	3.219
CR/Panama	URN:CornellLabOfOrnithology:EBIRD:OBS123713650	9.57678	-83.8001	eBird - Traveling Count	90	3.219
CR/Panama	URN:CornellLabOfOrnithology:EBIRD:OBS135407274	9.55735	-83.8035	eBird - Traveling Count	120	3.219
CR/Panama	URN:CornellLabOfOrnithology:EBIRD:OBS135408615	9.55735	-83.8035	eBird - Traveling Count	270	3.219
CR/Panama	URN:CornellLabOfOrnithology:EBIRD:OBS233737783	9.55054	-83.8075	eBird - Traveling Count	540	3.219
CR/Panama	URN:CornellLabOfOrnithology:EBIRD:OBS157760334	9.55054	-83.8075	eBird - Traveling Count	240	3.219
CR/Panama	URN:CornellLabOfOrnithology:EBIRD:OBS143014256	9.55054	-83.8075	eBird - Traveling Count	180	3.219
CR/Panama	URN:CornellLabOfOrnithology:EBIRD:OBS145320935	9.55054	-83.8075	eBird - Traveling Count	480	3.219
CR/Panama	URN:CornellLabOfOrnithology:EBIRD:OBS145323739	9.55054	-83.8075	eBird - Traveling Count	300	3.219
CR/Panama	URN:CornellLabOfOrnithology:EBIRD:OBS143861274	9.55054	-83.8075	eBird - Traveling Count	240	3.219
CR/Panama	URN:CornellLabOfOrnithology:EBIRD:OBS144942229	9.5475	-83.8019	eBird - Traveling Count	165	3.219
CR/Panama	URN:CornellLabOfOrnithology:EBIRD:OBS149558735	9.5475	-83.8104	eBird - Traveling Count	180	3.219
CR/Panama	URN:CornellLabOfOrnithology:EBIRD:OBS155773680	9.53341	-83.8236	eBird - Traveling Count	60	3.219
CR/Panama	URN:CornellLabOfOrnithology:EBIRD:OBS162365389	9.57299	-83.7999	eBird - Traveling Count	300	3.219
CR/Panama	URN:CornellLabOfOrnithology:EBIRD:OBS170448347	9.55054	-83.8075	eBird - Traveling Count	255	3.219
CR/Panama	URN:CornellLabOfOrnithology:EBIRD:OBS183051990	9.55054	-83.8075	eBird - Traveling Count	120	3.219
CR/Panama	URN:CornellLabOfOrnithology:EBIRD:OBS176848338	9.64354	-83.8506	eBird - Traveling Count	180	3.219
CR/Panama	URN:CornellLabOfOrnithology:EBIRD:OBS183367352	9.55054	-83.8075	eBird - Traveling Count	180	3.219
CR/Panama	URN:CornellLabOfOrnithology:EBIRD:OBS226002314	9.55735	-83.8035	eBird - Traveling Count	255	3.219
CR/Panama	URN:CornellLabOfOrnithology:EBIRD:OBS174750314	9.55054	-83.8075	eBird - Traveling Count	120	3.219
CR/Panama	URN:CornellLabOfOrnithology:EBIRD:OBS175763622	9.55262	-83.7134	eBird - Traveling Count	140	3.219
CR/Panama	URN:CornellLabOfOrnithology:EBIRD:OBS220928149	9.64354	-83.8506	eBird - Traveling Count	360	3.219
CR/Panama	URN:CornellLabOfOrnithology:EBIRD:OBS220919135	9.64354	-83.8506	eBird - Traveling Count	360	3.219
CR/Panama	URN:CornellLabOfOrnithology:EBIRD:OBS220935374	9.64354	-83.8506	eBird - Traveling Count	360	3.219
CR/Panama	URN:CornellLabOfOrnithology:EBIRD:OBS177331619	9.552	-83.7661	eBird - Traveling Count	420	3.219
CR/Panama	URN:CornellLabOfOrnithology:EBIRD:OBS179669611	9.55054	-83.8075	eBird - Traveling Count	360	3.219
CR/Panama	URN:CornellLabOfOrnithology:EBIRD:OBS179821702	9.55054	-83.8075	eBird - Traveling Count	360	3.219
CR/Panama	URN:CornellLabOfOrnithology:EBIRD:OBS179670389	9.55054	-83.8075	eBird - Traveling Count	180	3.219
CR/Panama	URN:CornellLabOfOrnithology:EBIRD:OBS179821688	9.55054	-83.8075	eBird - Traveling Count	180	3.219
CR/Panama	URN:CornellLabOfOrnithology:EBIRD:OBS186611390	9.55054	-83.8075	eBird - Traveling Count	180	3.219
CR/Panama	URN:CornellLabOfOrnithology:EBIRD:OBS188398217	9.55054	-83.8075	eBird - Traveling Count	150	3.219
CR/Panama	URN:CornellLabOfOrnithology:EBIRD:OBS217834176	9.66665	-83.8708	eBird - Traveling Count	160	3.219
CR/Panama	URN:CornellLabOfOrnithology:EBIRD:OBS217887067	9.66665	-83.8708	eBird - Traveling Count	160	3.219
CR/Panama	URN:CornellLabOfOrnithology:EBIRD:OBS223562429	9.55054	-83.8075	eBird - Traveling Count	150	3.219
CR/Panama	URN:CornellLabOfOrnithology:EBIRD:OBS223570393	9.55054	-83.8075	eBird - Traveling Count	300	3.219
CR/Panama	URN:CornellLabOfOrnithology:EBIRD:OBS223701396	9.5475	-83.8019	eBird - Traveling Count	150	3.219
CR/Panama	URN:CornellLabOfOrnithology:EBIRD:OBS220818226	9.5475	-83.8019	eBird - Traveling Count	240	3.219
CR/Panama	URN:CornellLabOfOrnithology:EBIRD:OBS223057617	9.57678	-83.8001	eBird - Traveling Count	300	3.219
CR/Panama	URN:CornellLabOfOrnithology:EBIRD:OBS223056666	9.57678	-83.8001	eBird - Traveling Count	300	3.219
CR/Panama	URN:CornellLabOfOrnithology:EBIRD:OBS223215856	9.5475	-83.8019	eBird - Traveling Count	180	3.219
CR/Panama	URN:CornellLabOfOrnithology:EBIRD:OBS223381503	9.57678	-83.8001	eBird - Traveling Count	180	3.219
CR/Panama	URN:CornellLabOfOrnithology:EBIRD:OBS223405736	9.57678	-83.8001	eBird - Traveling Count	180	3.219
CR/Panama	URN:CornellLabOfOrnithology:EBIRD:OBS233703150	9.5475	-83.8019	eBird - Traveling Count	180	3.219
CR/Panama	URN:CornellLabOfOrnithology:EBIRD:OBS232624533	9.55054	-83.8075	eBird - Traveling Count	300	3.219
CR/Panama	URN:CornellLabOfOrnithology:EBIRD:OBS233748653	9.64354	-83.8506	eBird - Traveling Count	240	3.219
CR/Panama	URN:CornellLabOfOrnithology:EBIRD:OBS233674357	9.53832	-83.8173	eBird - Traveling Count	240	3.219
CR/Panama	URN:CornellLabOfOrnithology:EBIRD:OBS234997563	9.64354	-83.8506	eBird - Traveling Count	240	3.219
CR/Panama	URN:CornellLabOfOrnithology:EBIRD:OBS233121969	9.55735	-83.8035	eBird - Traveling Count	300	3.219
CR/Panama	URN:CornellLabOfOrnithology:EBIRD:OBS236248728	9.55054	-83.8075	eBird - Traveling Count	360	3.219
CR/Panama	URN:CornellLabOfOrnithology:EBIRD:OBS239045303	9.5475	-83.8019	eBird - Traveling Count	165	3.219
CR/Panama	URN:CornellLabOfOrnithology:EBIRD:OBS241757913	9.64524	-83.9158	eBird - Traveling Count	480	3.219
CR/Panama	URN:CornellLabOfOrnithology:EBIRD:OBS243371925	9.64524	-83.9158	eBird - Traveling Count	390	3.219
CR/Panama	URN:CornellLabOfOrnithology:EBIRD:OBS241530657	9.55054	-83.8075	eBird - Traveling Count	150	3.219
CR/Panama	URN:CornellLabOfOrnithology:EBIRD:OBS249101262	9.55735	-83.8035	eBird - Traveling Count	600	3.219
CR/Panama	URN:CornellLabOfOrnithology:EBIRD:OBS249215848	9.55735	-83.8035	eBird - Traveling Count	600	3.219
CR/Panama	URN:CornellLabOfOrnithology:EBIRD:OBS241719248	9.64524	-83.9158	eBird - Traveling Count	480	3.219
CR/Panama	URN:CornellLabOfOrnithology:EBIRD:OBS241739286	9.64524	-83.9158	eBird - Traveling Count	480	3.219
CR/Panama	URN:CornellLabOfOrnithology:EBIRD:OBS245682059	9.54724	-83.8593	eBird - Traveling Count	134	3.219
CR/Panama	URN:CornellLabOfOrnithology:EBIRD:OBS252457374	9.5475	-83.8019	eBird - Traveling Count	180	3.219
CR/Panama	URN:CornellLabOfOrnithology:EBIRD:OBS245663460	9.54724	-83.8593	eBird - Traveling Count	134	3.219
CR/Panama	URN:CornellLabOfOrnithology:EBIRD:OBS245666167	9.54724	-83.8593	eBird - Traveling Count	134	3.219
CR/Panama	URN:CornellLabOfOrnithology:EBIRD:OBS221616622	9.55054	-83.8075	eBird - Traveling Count	110	3.219
CR/Panama	URN:CornellLabOfOrnithology:EBIRD:OBS221617103	9.55054	-83.8075	eBird - Traveling Count	270	3.219
CR/Panama	URN:CornellLabOfOrnithology:EBIRD:OBS207042016	9.5475	-83.8019	eBird - Traveling Count	260	3.4
CR/Panama	URN:CornellLabOfOrnithology:EBIRD:OBS208378072	9.5475	-83.8019	eBird - Traveling Count	260	3.4
CR/Panama	URN:CornellLabOfOrnithology:EBIRD:OBS164364594	9.95733	-83.8854	eBird - Traveling Count	205	3.5
CR/Panama	URN:CornellLabOfOrnithology:EBIRD:OBS81410376	9.54868	-83.8024	eBird - Traveling Count	400	3.6
CR/Panama	URN:CornellLabOfOrnithology:EBIRD:OBS96196265	9.55054	-83.8075	eBird - Traveling Count	495	3.621
CR/Panama	URN:CornellLabOfOrnithology:EBIRD:OBS81439953	9.53832	-83.8173	eBird - Traveling Count	330	3.7
CR/Panama	URN:CornellLabOfOrnithology:EBIRD:OBS207194271	10.17	-84.2305	eBird - Traveling Count	240	4
CR/Panama	URN:CornellLabOfOrnithology:EBIRD:OBS136733337	9.55819	-83.7242	eBird - Traveling Count	315	4
CR/Panama	URN:CornellLabOfOrnithology:EBIRD:OBS169509727	8.97204	-82.7735	eBird - Traveling Count	120	4
CR/Panama	URN:CornellLabOfOrnithology:EBIRD:OBS161606861	9.56774	-83.7513	eBird - Traveling Count	300	4
CR/Panama	URN:CornellLabOfOrnithology:EBIRD:OBS219850292	9.55054	-83.8075	eBird - Traveling Count	240	4
CR/Panama	URN:CornellLabOfOrnithology:EBIRD:OBS242330019	9.55054	-83.8075	eBird - Traveling Count	120	4
CR/Panama	URN:CornellLabOfOrnithology:EBIRD:OBS242334166	9.55054	-83.8075	eBird - Traveling Count	120	4
CR/Panama	URN:CornellLabOfOrnithology:EBIRD:OBS245897316	9.55054	-83.8075	eBird - Traveling Count	120	4
CR/Panama	URN:CornellLabOfOrnithology:EBIRD:OBS245898689	9.55054	-83.8075	eBird - Traveling Count	120	4
CR/Panama	URN:CornellLabOfOrnithology:EBIRD:OBS201290275	9.55054	-83.8075	eBird - Traveling Count	240	4
CR/Panama	URN:CornellLabOfOrnithology:EBIRD:OBS178364996	9.55054	-83.8075	eBird - Traveling Count	240	4
CR/Panama	URN:CornellLabOfOrnithology:EBIRD:OBS161330441	9.56574	-83.8002	eBird - Traveling Count	105	4
CR/Panama	URN:CornellLabOfOrnithology:EBIRD:OBS161330724	9.56574	-83.8002	eBird - Traveling Count	105	4
CR/Panama	URN:CornellLabOfOrnithology:EBIRD:OBS107134388	9.55054	-83.8075	eBird - Traveling Count	150	4
CR/Panama	URN:CornellLabOfOrnithology:EBIRD:OBS107134534	9.55054	-83.8075	eBird - Traveling Count	150	4
CR/Panama	URN:CornellLabOfOrnithology:EBIRD:OBS154435367	9.5475	-83.8019	eBird - Traveling Count	180	4
CR/Panama	URN:CornellLabOfOrnithology:EBIRD:OBS155307852	9.5475	-83.8019	eBird - Traveling Count	120	4
CR/Panama	URN:CornellLabOfOrnithology:EBIRD:OBS155342941	9.5475	-83.8019	eBird - Traveling Count	120	4
CR/Panama	URN:CornellLabOfOrnithology:EBIRD:OBS155338575	9.5475	-83.8019	eBird - Traveling Count	120	4
CR/Panama	URN:CornellLabOfOrnithology:EBIRD:OBS155497150	9.5475	-83.8019	eBird - Traveling Count	120	4
CR/Panama	URN:CornellLabOfOrnithology:EBIRD:OBS189714345	9.55054	-83.8075	eBird - Traveling Count	300	4
CR/Panama	URN:CornellLabOfOrnithology:EBIRD:OBS152479222	9.55054	-83.8075	eBird - Traveling Count	310	4
CR/Panama	URN:CornellLabOfOrnithology:EBIRD:OBS152650005	9.55054	-83.8075	eBird - Traveling Count	300	4
CR/Panama	URN:CornellLabOfOrnithology:EBIRD:OBS203131324	9.5475	-83.8019	eBird - Traveling Count	180	4
CR/Panama	URN:CornellLabOfOrnithology:EBIRD:OBS203761253	9.5475	-83.8019	eBird - Traveling Count	180	4
CR/Panama	URN:CornellLabOfOrnithology:EBIRD:OBS203761160	9.5475	-83.8019	eBird - Traveling Count	210	4
CR/Panama	URN:CornellLabOfOrnithology:EBIRD:OBS203266003	9.5475	-83.8019	eBird - Traveling Count	210	4
CR/Panama	URN:CornellLabOfOrnithology:EBIRD:OBS218771356	9.53832	-83.8173	eBird - Traveling Count	300	4
CR/Panama	URN:CornellLabOfOrnithology:EBIRD:OBS243249867	9.55054	-83.8075	eBird - Traveling Count	390	4
CR/Panama	URN:CornellLabOfOrnithology:EBIRD:OBS237574450	9.494	-83.7307	eBird - Traveling Count	160	4
CR/Panama	URN:CornellLabOfOrnithology:EBIRD:OBS241573095	9.55054	-83.8075	eBird - Traveling Count	390	4
CR/Panama	URN:CornellLabOfOrnithology:EBIRD:OBS247009240	9.55054	-83.8075	eBird - Traveling Count	300	4
CR/Panama	URN:CornellLabOfOrnithology:EBIRD:OBS187157476	9.55735	-83.8035	eBird - Traveling Count	300	4.001
CR/Panama	URN:CornellLabOfOrnithology:EBIRD:OBS74724348	9.56774	-83.7513	eBird - Traveling Count	210	4.023
CR/Panama	URN:CornellLabOfOrnithology:EBIRD:OBS144511394	9.56774	-83.7513	eBird - Traveling Count	210	4.023
CR/Panama	URN:CornellLabOfOrnithology:EBIRD:OBS149578104	9.55054	-83.8075	eBird - Traveling Count	180	4.023
CR/Panama	URN:CornellLabOfOrnithology:EBIRD:OBS60829231	9.55054	-83.8075	eBird - Traveling Count	300	4.023
CR/Panama	URN:CornellLabOfOrnithology:EBIRD:OBS138559785	9.5475	-83.8019	eBird - Traveling Count	255	4.023
CR/Panama	URN:CornellLabOfOrnithology:EBIRD:OBS137927718	9.5475	-83.8019	eBird - Traveling Count	255	4.023
CR/Panama	URN:CornellLabOfOrnithology:EBIRD:OBS137934439	9.5475	-83.8019	eBird - Traveling Count	255	4.023
CR/Panama	URN:CornellLabOfOrnithology:EBIRD:OBS144835245	9.5475	-83.8019	eBird - Traveling Count	255	4.023
CR/Panama	URN:CornellLabOfOrnithology:EBIRD:OBS144796463	9.47229	-83.582	eBird - Traveling Count	210	4.023
CR/Panama	URN:CornellLabOfOrnithology:EBIRD:OBS180808508	9.58358	-83.7984	eBird - Traveling Count	495	4.023
CR/Panama	URN:CornellLabOfOrnithology:EBIRD:OBS191846638	9.5475	-83.8019	eBird - Traveling Count	185	4.023
CR/Panama	URN:CornellLabOfOrnithology:EBIRD:OBS192307883	9.55735	-83.8035	eBird - Traveling Count	120	4.184
CR/Panama	URN:CornellLabOfOrnithology:EBIRD:OBS257005429	9.5475	-83.8019	eBird - Traveling Count	254	4.426
CR/Panama	URN:CornellLabOfOrnithology:EBIRD:OBS237572023	9.50927	-83.7098	eBird - Traveling Count	70	4.5
CR/Panama	URN:CornellLabOfOrnithology:EBIRD:OBS70580829	9.55054	-83.8075	eBird - Traveling Count	290	4.6
CR/Panama	URN:CornellLabOfOrnithology:EBIRD:OBS70580875	9.55054	-83.8075	eBird - Traveling Count	290	4.6
CR/Panama	URN:CornellLabOfOrnithology:EBIRD:OBS184608208	9.57679	-83.8012	eBird - Traveling Count	37	4.603
CR/Panama	URN:CornellLabOfOrnithology:EBIRD:OBS42553967	10.1675	-84.361	eBird - Traveling Count	145	4.828	0
CR/Panama	URN:CornellLabOfOrnithology:EBIRD:OBS79742745	10.161	-84.1986	eBird - Traveling Count	50	4.828
CR/Panama	URN:CornellLabOfOrnithology:EBIRD:OBS96787181	10.1675	-84.361	eBird - Traveling Count	140	4.828
CR/Panama	URN:CornellLabOfOrnithology:EBIRD:OBS134178609	10.3597	-84.6615	eBird - Traveling Count	270	4.828
CR/Panama	URN:CornellLabOfOrnithology:EBIRD:OBS144959746	10.1753	-84.2397	eBird - Traveling Count	150	4.828
CR/Panama	URN:CornellLabOfOrnithology:EBIRD:OBS157576136	10.1837	-84.2359	eBird - Traveling Count	300	4.828
CR/Panama	URN:CornellLabOfOrnithology:EBIRD:OBS216706584	9.97883	-83.8454	eBird - Traveling Count	180	4.828
CR/Panama	URN:CornellLabOfOrnithology:EBIRD:OBS136710697	9.55819	-83.7242	eBird - Traveling Count	285	4.828
CR/Panama	URN:CornellLabOfOrnithology:EBIRD:OBS136709423	9.55819	-83.7242	eBird - Traveling Count	270	4.828
CR/Panama	URN:CornellLabOfOrnithology:EBIRD:OBS136707970	9.55819	-83.7242	eBird - Traveling Count	300	4.828
CR/Panama	URN:CornellLabOfOrnithology:EBIRD:OBS136711359	9.55819	-83.7242	eBird - Traveling Count	300	4.828
CR/Panama	URN:CornellLabOfOrnithology:EBIRD:OBS135910346	9.55819	-83.7242	eBird - Traveling Count	300	4.828
CR/Panama	URN:CornellLabOfOrnithology:EBIRD:OBS135907322	9.55819	-83.7242	eBird - Traveling Count	120	4.828
CR/Panama	URN:CornellLabOfOrnithology:EBIRD:OBS135904236	9.55819	-83.7242	eBird - Traveling Count	270	4.828
CR/Panama	URN:CornellLabOfOrnithology:EBIRD:OBS136071141	9.55819	-83.7242	eBird - Traveling Count	270	4.828
CR/Panama	URN:CornellLabOfOrnithology:EBIRD:OBS136069296	9.55819	-83.7242	eBird - Traveling Count	210	4.828
CR/Panama	URN:CornellLabOfOrnithology:EBIRD:OBS136068462	9.55819	-83.7242	eBird - Traveling Count	300	4.828
CR/Panama	URN:CornellLabOfOrnithology:EBIRD:OBS136068846	9.55819	-83.7242	eBird - Traveling Count	240	4.828
CR/Panama	URN:CornellLabOfOrnithology:EBIRD:OBS121483673	9.5582	-83.7239	eBird - Traveling Count	360	4.828
CR/Panama	URN:CornellLabOfOrnithology:EBIRD:OBS112574898	9.67022	-83.8656	eBird - Traveling Count	480	4.828
CR/Panama	URN:CornellLabOfOrnithology:EBIRD:OBS222103435	9.83193	-83.5638	eBird - Traveling Count	600	4.828
CR/Panama	URN:CornellLabOfOrnithology:EBIRD:OBS222103277	9.83193	-83.5638	eBird - Traveling Count	600	4.828
CR/Panama	URN:CornellLabOfOrnithology:EBIRD:OBS129356931	9.79828	-82.9148	eBird - Traveling Count	240	4.828
CR/Panama	URN:CornellLabOfOrnithology:EBIRD:OBS149679322	8.48025	-83.5893	eBird - Traveling Count	480	4.828
CR/Panama	URN:CornellLabOfOrnithology:EBIRD:OBS97850452	8.94528	-82.8333	eBird - Traveling Count	205	4.828
CR/Panama	URN:CornellLabOfOrnithology:EBIRD:OBS106016743	9.55633	-83.7069	eBird - Traveling Count	300	4.828
CR/Panama	URN:CornellLabOfOrnithology:EBIRD:OBS135834550	9.58375	-83.8319	eBird - Traveling Count	240	4.828
CR/Panama	URN:CornellLabOfOrnithology:EBIRD:OBS135837537	9.5656	-83.8008	eBird - Traveling Count	150	4.828
CR/Panama	URN:CornellLabOfOrnithology:EBIRD:OBS68231093	9.55054	-83.8075	eBird - Traveling Count	300	4.828
CR/Panama	URN:CornellLabOfOrnithology:EBIRD:OBS78304153	9.55352	-83.7559	eBird - Traveling Count	240	4.828
CR/Panama	URN:CornellLabOfOrnithology:EBIRD:OBS164205545	9.55054	-83.8075	eBird - Traveling Count	300	4.828
CR/Panama	URN:CornellLabOfOrnithology:EBIRD:OBS73057770	9.55054	-83.8075	eBird - Traveling Count	360	4.828
CR/Panama	URN:CornellLabOfOrnithology:EBIRD:OBS74724284	9.55735	-83.8035	eBird - Traveling Count	240	4.828
CR/Panama	URN:CornellLabOfOrnithology:EBIRD:OBS144511336	9.55735	-83.8035	eBird - Traveling Count	240	4.828
CR/Panama	URN:CornellLabOfOrnithology:EBIRD:OBS202724194	9.55407	-83.7641	eBird - Traveling Count	600	4.828
CR/Panama	URN:CornellLabOfOrnithology:EBIRD:OBS176626901	9.5475	-83.8019	eBird - Traveling Count	500	4.828
CR/Panama	URN:CornellLabOfOrnithology:EBIRD:OBS155024922	9.5475	-83.8019	eBird - Traveling Count	540	4.828
CR/Panama	URN:CornellLabOfOrnithology:EBIRD:OBS50678418	9.55735	-83.8035	eBird - Traveling Count	660	4.828
CR/Panama	URN:CornellLabOfOrnithology:EBIRD:OBS59163598	9.55438	-83.7753	eBird - Traveling Count	120	4.828
CR/Panama	URN:CornellLabOfOrnithology:EBIRD:OBS59163626	9.54905	-83.7903	eBird - Traveling Count	120	4.828
CR/Panama	URN:CornellLabOfOrnithology:EBIRD:OBS65225616	9.55054	-83.8075	eBird - Traveling Count	720	4.828
CR/Panama	URN:CornellLabOfOrnithology:EBIRD:OBS79619636	9.494	-83.7307	eBird - Traveling Count	235	4.828
CR/Panama	URN:CornellLabOfOrnithology:EBIRD:OBS110983626	9.47649	-83.7115	eBird - Traveling Count	420	4.828
CR/Panama	URN:CornellLabOfOrnithology:EBIRD:OBS83703236	9.47649	-83.7115	eBird - Traveling Count	420	4.828
CR/Panama	URN:CornellLabOfOrnithology:EBIRD:OBS108660454	9.55054	-83.8075	eBird - Traveling Count	360	4.828
CR/Panama	URN:CornellLabOfOrnithology:EBIRD:OBS89606527	9.55054	-83.8075	eBird - Traveling Count	300	4.828
CR/Panama	URN:CornellLabOfOrnithology:EBIRD:OBS93348440	9.55735	-83.8035	eBird - Traveling Count	420	4.828
CR/Panama	URN:CornellLabOfOrnithology:EBIRD:OBS103505214	9.55054	-83.8075	eBird - Traveling Count	480	4.828
CR/Panama	URN:CornellLabOfOrnithology:EBIRD:OBS103599843	9.55054	-83.8075	eBird - Traveling Count	480	4.828
CR/Panama	URN:CornellLabOfOrnithology:EBIRD:OBS112073382	9.46929	-83.5778	eBird - Traveling Count	300	4.828
CR/Panama	URN:CornellLabOfOrnithology:EBIRD:OBS201282633	9.55054	-83.8075	eBird - Traveling Count	360	4.828
CR/Panama	URN:CornellLabOfOrnithology:EBIRD:OBS125263801	9.55217	-83.8095	eBird - Traveling Count	180	4.828
CR/Panama	URN:CornellLabOfOrnithology:EBIRD:OBS154646394	9.55054	-83.8075	eBird - Traveling Count	300	4.828
CR/Panama	URN:CornellLabOfOrnithology:EBIRD:OBS133515753	9.55054	-83.8075	eBird - Traveling Count	300	4.828
CR/Panama	URN:CornellLabOfOrnithology:EBIRD:OBS138565933	9.55054	-83.8075	eBird - Traveling Count	150	4.828
CR/Panama	URN:CornellLabOfOrnithology:EBIRD:OBS135411192	9.55735	-83.8035	eBird - Traveling Count	360	4.828
CR/Panama	URN:CornellLabOfOrnithology:EBIRD:OBS175430976	9.56407	-83.8012	eBird - Traveling Count	480	4.828
CR/Panama	URN:CornellLabOfOrnithology:EBIRD:OBS196834112	9.55054	-83.8075	eBird - Traveling Count	480	4.828
CR/Panama	URN:CornellLabOfOrnithology:EBIRD:OBS143011758	9.5479	-83.7991	eBird - Traveling Count	240	4.828
CR/Panama	URN:CornellLabOfOrnithology:EBIRD:OBS143856948	9.55054	-83.8075	eBird - Traveling Count	360	4.828
CR/Panama	URN:CornellLabOfOrnithology:EBIRD:OBS144813628	9.5475	-83.8019	eBird - Traveling Count	285	4.828
CR/Panama	URN:CornellLabOfOrnithology:EBIRD:OBS176314541	9.5475	-83.8019	eBird - Traveling Count	210	4.828
CR/Panama	URN:CornellLabOfOrnithology:EBIRD:OBS149556120	9.53155	-83.8635	eBird - Traveling Count	60	4.828
CR/Panama	URN:CornellLabOfOrnithology:EBIRD:OBS155837793	9.55735	-83.8035	eBird - Traveling Count	135	4.828
CR/Panama	URN:CornellLabOfOrnithology:EBIRD:OBS155840356	9.55735	-83.8035	eBird - Traveling Count	135	4.828
CR/Panama	URN:CornellLabOfOrnithology:EBIRD:OBS155841045	9.55735	-83.8035	eBird - Traveling Count	135	4.828
CR/Panama	URN:CornellLabOfOrnithology:EBIRD:OBS156256070	9.55735	-83.8035	eBird - Traveling Count	135	4.828
CR/Panama	URN:CornellLabOfOrnithology:EBIRD:OBS183626648	9.55054	-83.8075	eBird - Traveling Count	360	4.828
CR/Panama	URN:CornellLabOfOrnithology:EBIRD:OBS173020272	9.65295	-83.8565	eBird - Traveling Count	300	4.828
CR/Panama	URN:CornellLabOfOrnithology:EBIRD:OBS183049763	9.55054	-83.8075	eBird - Traveling Count	150	4.828
CR/Panama	URN:CornellLabOfOrnithology:EBIRD:OBS212599701	9.54652	-83.8132	eBird - Traveling Count	600	4.828
CR/Panama	URN:CornellLabOfOrnithology:EBIRD:OBS177849568	9.53833	-83.8155	eBird - Traveling Count	240	4.828
CR/Panama	URN:CornellLabOfOrnithology:EBIRD:OBS181791825	9.55054	-83.8075	eBird - Traveling Count	180	4.828
CR/Panama	URN:CornellLabOfOrnithology:EBIRD:OBS188007537	9.55633	-83.7069	eBird - Traveling Count	120	4.828
CR/Panama	URN:CornellLabOfOrnithology:EBIRD:OBS187313496	9.55191	-83.7661	eBird - Traveling Count	225	4.828
CR/Panama	URN:CornellLabOfOrnithology:EBIRD:OBS190700990	9.5475	-83.8019	eBird - Traveling Count	285	4.828
CR/Panama	URN:CornellLabOfOrnithology:EBIRD:OBS188586635	9.55054	-83.8075	eBird - Traveling Count	210	4.828
CR/Panama	URN:CornellLabOfOrnithology:EBIRD:OBS189510288	9.59686	-83.7971	eBird - Traveling Count	240	4.828
CR/Panama	URN:CornellLabOfOrnithology:EBIRD:OBS207468604	9.5475	-83.8019	eBird - Traveling Count	270	4.828
CR/Panama	URN:CornellLabOfOrnithology:EBIRD:OBS207479627	9.5475	-83.8019	eBird - Traveling Count	270	4.828
CR/Panama	URN:CornellLabOfOrnithology:EBIRD:OBS220808936	9.55054	-83.8075	eBird - Traveling Count	120	4.828
CR/Panama	URN:CornellLabOfOrnithology:EBIRD:OBS232855141	9.5475	-83.8019	eBird - Traveling Count	210	4.828
CR/Panama	URN:CornellLabOfOrnithology:EBIRD:OBS233354616	9.59121	-83.7986	eBird - Traveling Count	120	4.828
CR/Panama	URN:CornellLabOfOrnithology:EBIRD:OBS233355352	9.59121	-83.7986	eBird - Traveling Count	120	4.828
CR/Panama	URN:CornellLabOfOrnithology:EBIRD:OBS237548701	9.5475	-83.8019	eBird - Traveling Count	240	4.828
CR/Panama	URN:CornellLabOfOrnithology:EBIRD:OBS239482467	9.55054	-83.8075	eBird - Traveling Count	300	4.828
CR/Panama	URN:CornellLabOfOrnithology:EBIRD:OBS242421175	9.55054	-83.8075	eBird - Traveling Count	300	4.828
CR/Panama	URN:CornellLabOfOrnithology:EBIRD:OBS245416439	9.58792	-83.7994	eBird - Traveling Count	300	4.828
CR/Panama	URN:CornellLabOfOrnithology:EBIRD:OBS245663485	9.54724	-83.8593	eBird - Traveling Count	158	4.828
CR/Panama	URN:CornellLabOfOrnithology:EBIRD:OBS245681734	9.54724	-83.8593	eBird - Traveling Count	158	4.828
CR/Panama	URN:CornellLabOfOrnithology:EBIRD:OBS245666029	9.54724	-83.8593	eBird - Traveling Count	158	4.828
CR/Panama	URN:CornellLabOfOrnithology:EBIRD:OBS221616756	9.55054	-83.8075	eBird - Traveling Count	360	4.828
CR/Panama	URN:CornellLabOfOrnithology:EBIRD:OBS136717029	9.55819	-83.7242	eBird - Traveling Count	300	5
CR/Panama	URN:CornellLabOfOrnithology:EBIRD:OBS136716434	9.55819	-83.7242	eBird - Traveling Count	270	5
CR/Panama	URN:CornellLabOfOrnithology:EBIRD:OBS136034771	9.55819	-83.7242	eBird - Traveling Count	300	5
CR/Panama	URN:CornellLabOfOrnithology:EBIRD:OBS136737872	9.55819	-83.7242	eBird - Traveling Count	220	5
CR/Panama	URN:CornellLabOfOrnithology:EBIRD:OBS136728433	9.55819	-83.7242	eBird - Traveling Count	270	5
CR/Panama	URN:CornellLabOfOrnithology:EBIRD:OBS136734785	9.55819	-83.7242	eBird - Traveling Count	300	5
CR/Panama	URN:CornellLabOfOrnithology:EBIRD:OBS131831730	9.56333	-83.7288	eBird - Traveling Count	240	5
CR/Panama	URN:CornellLabOfOrnithology:EBIRD:OBS93397939	9.83193	-83.5638	eBird - Traveling Count	480	5
CR/Panama	URN:CornellLabOfOrnithology:EBIRD:OBS93417647	9.83193	-83.5638	eBird - Traveling Count	480	5
CR/Panama	URN:CornellLabOfOrnithology:EBIRD:OBS93412574	9.83193	-83.5638	eBird - Traveling Count	480	5
CR/Panama	URN:CornellLabOfOrnithology:EBIRD:OBS169068555	9.79325	-83.564	eBird - Traveling Count	480	5
CR/Panama	URN:CornellLabOfOrnithology:EBIRD:OBS195273490	9.67022	-83.8656	eBird - Traveling Count	180	5
CR/Panama	URN:CornellLabOfOrnithology:EBIRD:OBS231783807	8.90385	-82.79	eBird - Traveling Count	210	5
CR/Panama	URN:CornellLabOfOrnithology:EBIRD:OBS237833770	9.12735	-83.0657	eBird - Traveling Count	540	5
CR/Panama	URN:CornellLabOfOrnithology:EBIRD:OBS252669418	8.9312	-82.782	eBird - Traveling Count	200	5
CR/Panama	URN:CornellLabOfOrnithology:EBIRD:OBS136712487	9.58375	-83.8319	eBird - Traveling Count	330	5
CR/Panama	URN:CornellLabOfOrnithology:EBIRD:OBS136722677	9.5563	-83.7148	eBird - Traveling Count	300	5
CR/Panama	URN:CornellLabOfOrnithology:EBIRD:OBS86884853	9.55054	-83.8075	eBird - Traveling Count	270	5
CR/Panama	URN:CornellLabOfOrnithology:EBIRD:OBS187702386	9.55054	-83.8075	eBird - Traveling Count	300	5
CR/Panama	URN:CornellLabOfOrnithology:EBIRD:OBS187693326	9.55054	-83.8075	eBird - Traveling Count	360	5
CR/Panama	URN:CornellLabOfOrnithology:EBIRD:OBS187697847	9.55054	-83.8075	eBird - Traveling Count	300	5
CR/Panama	URN:CornellLabOfOrnithology:EBIRD:OBS122626607	9.45753	-83.5488	eBird - Traveling Count	240	5
CR/Panama	URN:CornellLabOfOrnithology:EBIRD:OBS189812457	9.55054	-83.8075	eBird - Traveling Count	360	5
CR/Panama	URN:CornellLabOfOrnithology:EBIRD:OBS182680892	9.64301	-83.8492	eBird - Traveling Count	240	5
CR/Panama	URN:CornellLabOfOrnithology:EBIRD:OBS206667465	9.55735	-83.8035	eBird - Traveling Count	240	5
CR/Panama	URN:CornellLabOfOrnithology:EBIRD:OBS204820145	9.59121	-83.7986	eBird - Traveling Count	205	5
CR/Panama	URN:CornellLabOfOrnithology:EBIRD:OBS203048883	9.57678	-83.8001	eBird - Traveling Count	360	5
CR/Panama	URN:CornellLabOfOrnithology:EBIRD:OBS240321607	9.46427	-83.5755	eBird - Traveling Count	285	5
CR/Panama	URN:CornellLabOfOrnithology:EBIRD:OBS207837238	8.93267	-82.699	eBird - Stationary Count	30
CR/Panama	URN:CornellLabOfOrnithology:EBIRD:OBS181106669	8.82961	-82.7193	eBird - Stationary Count	120
CR/Panama	URN:CornellLabOfOrnithology:EBIRD:OBS207834227	8.89596	-82.7268	eBird - Stationary Count	30
CR/Panama	URN:CornellLabOfOrnithology:EBIRD:OBS187383126	8.8715	-82.5468	eBird - Stationary Count	60
CR/Panama	URN:CornellLabOfOrnithology:EBIRD:OBS179919467	8.82961	-82.7193	eBird - Stationary Count	45
CR/Panama	URN:CornellLabOfOrnithology:EBIRD:OBS219420560	8.8179	-82.4826	eBird - Traveling Count	60	0.161	0.4047
CR/Panama	URN:CornellLabOfOrnithology:EBIRD:OBS74558157	8.8179	-82.4826	eBird - Traveling Count	60	0.161	0.4047
CR/Panama	URN:CornellLabOfOrnithology:EBIRD:OBS219420468	8.8129	-82.4837	eBird - Traveling Count	30	0.322	1.6187
CR/Panama	URN:CornellLabOfOrnithology:EBIRD:OBS74558261	8.8129	-82.4837	eBird - Traveling Count	30	0.322	1.6187
CR/Panama	URN:CornellLabOfOrnithology:EBIRD:OBS142317491	8.84216	-82.5519	eBird - Traveling Count	218	0.5
CR/Panama	URN:CornellLabOfOrnithology:EBIRD:OBS143995604	8.86306	-82.745	eBird - Traveling Count	60	0.5
CR/Panama	URN:CornellLabOfOrnithology:EBIRD:OBS219420336	8.7387	-82.4577	eBird - Traveling Count	30	0.644	2.4281
CR/Panama	URN:CornellLabOfOrnithology:EBIRD:OBS74558888	8.7387	-82.4577	eBird - Traveling Count	30	0.644	2.4281
CR/Panama	URN:CornellLabOfOrnithology:EBIRD:OBS219174764	8.80966	-82.3953	eBird - Traveling Count	120	0.8
CR/Panama	URN:CornellLabOfOrnithology:EBIRD:OBS89388182	8.78014	-82.4269	eBird - Traveling Count	300	0.805
CR/Panama	URN:CornellLabOfOrnithology:EBIRD:OBS89553363	8.78014	-82.4269	eBird - Traveling Count	300	0.805
CR/Panama	URN:CornellLabOfOrnithology:EBIRD:OBS162467990	8.84454	-82.6006	eBird - Traveling Count	420	0.805
CR/Panama	URN:CornellLabOfOrnithology:EBIRD:OBS219421451	8.7718	-82.4106	eBird - Traveling Count	90	0.805	4.0469
CR/Panama	URN:CornellLabOfOrnithology:EBIRD:OBS219421495	8.7718	-82.4106	eBird - Traveling Count	90	0.805	4.0469
CR/Panama	URN:CornellLabOfOrnithology:EBIRD:OBS74558983	8.7718	-82.4106	eBird - Traveling Count	90	0.805	4.0469
CR/Panama	URN:CornellLabOfOrnithology:EBIRD:OBS74558535	8.7718	-82.4106	eBird - Traveling Count	90	0.805	4.0469
CR/Panama	URN:CornellLabOfOrnithology:EBIRD:OBS142857077	8.84503	-82.7603	eBird - Traveling Count	266	0.805
CR/Panama	URN:CornellLabOfOrnithology:EBIRD:OBS179289736	8.85149	-82.5605	eBird - Traveling Count	60	1
CR/Panama	URN:CornellLabOfOrnithology:EBIRD:OBS209470176	8.83337	-82.6118	eBird - Traveling Count	120	1
CR/Panama	URN:CornellLabOfOrnithology:EBIRD:OBS210756829	8.84033	-82.4802	eBird - Traveling Count	75	1
CR/Panama	URN:CornellLabOfOrnithology:EBIRD:OBS219420676	8.7835	-82.3973	eBird - Traveling Count	30	1.127	4.0469
CR/Panama	URN:CornellLabOfOrnithology:EBIRD:OBS74558871	8.7835	-82.3973	eBird - Traveling Count	30	1.127	4.0469
CR/Panama	URN:CornellLabOfOrnithology:EBIRD:OBS89016479	8.86306	-82.745	eBird - Traveling Count	240	1.207
CR/Panama	URN:CornellLabOfOrnithology:EBIRD:OBS87991936	8.86306	-82.745	eBird - Traveling Count	240	1.207
CR/Panama	URN:CornellLabOfOrnithology:EBIRD:OBS155724211	8.79671	-82.5067	eBird - Traveling Count	180	1.5
CR/Panama	URN:CornellLabOfOrnithology:EBIRD:OBS167809907	8.81005	-82.4553	eBird - Traveling Count	150	1.609
CR/Panama	URN:CornellLabOfOrnithology:EBIRD:OBS71907292	8.85802	-82.7359	eBird - Traveling Count	300	1.609
CR/Panama	URN:CornellLabOfOrnithology:EBIRD:OBS171206991	8.8715	-82.5468	eBird - Traveling Count	360	1.609
CR/Panama	URN:CornellLabOfOrnithology:EBIRD:OBS162468134	8.85905	-82.5562	eBird - Traveling Count	330	1.609
CR/Panama	URN:CornellLabOfOrnithology:EBIRD:OBS182364895	8.85905	-82.5562	eBird - Traveling Count	240	1.609
CR/Panama	URN:CornellLabOfOrnithology:EBIRD:OBS219421034	8.7751	-82.499	eBird - Traveling Count	60	1.609	6.0703
CR/Panama	URN:CornellLabOfOrnithology:EBIRD:OBS74558571	8.7751	-82.499	eBird - Traveling Count	60	1.609	6.0703
CR/Panama	URN:CornellLabOfOrnithology:EBIRD:OBS102451437	8.84472	-82.76	eBird - Traveling Count	180	1.609
CR/Panama	URN:CornellLabOfOrnithology:EBIRD:OBS162801729	8.80187	-82.5187	eBird - Traveling Count	240	2
CR/Panama	URN:CornellLabOfOrnithology:EBIRD:OBS233450894	8.78676	-82.6863	eBird - Traveling Count	840	2
CR/Panama	URN:CornellLabOfOrnithology:EBIRD:OBS167807815	8.85137	-82.5527	eBird - Traveling Count	120	2.414
CR/Panama	URN:CornellLabOfOrnithology:EBIRD:OBS89016394	8.84472	-82.76	eBird - Traveling Count	300	2.414
CR/Panama	URN:CornellLabOfOrnithology:EBIRD:OBS87991886	8.84472	-82.76	eBird - Traveling Count	300	2.414
CR/Panama	URN:CornellLabOfOrnithology:EBIRD:OBS147432902	8.84216	-82.5519	eBird - Traveling Count	188	2.5
CR/Panama	URN:CornellLabOfOrnithology:EBIRD:OBS147432956	8.84216	-82.5519	eBird - Traveling Count	188	2.5
CR/Panama	URN:CornellLabOfOrnithology:EBIRD:OBS159609939	8.80187	-82.5187	eBird - Traveling Count	155	2.5
CR/Panama	URN:CornellLabOfOrnithology:EBIRD:OBS134089901	8.8436	-82.5326	eBird - Traveling Count	240	3
CR/Panama	URN:CornellLabOfOrnithology:EBIRD:OBS134684252	8.8436	-82.5326	eBird - Traveling Count	240	3
CR/Panama	URN:CornellLabOfOrnithology:EBIRD:OBS147805538	8.77271	-82.6322	eBird - Traveling Count	150	3
CR/Panama	URN:CornellLabOfOrnithology:EBIRD:OBS162212020	8.84216	-82.5519	eBird - Traveling Count	360	3
CR/Panama	URN:CornellLabOfOrnithology:EBIRD:OBS66799243	8.84216	-82.5519	eBird - Traveling Count	210	3
CR/Panama	URN:CornellLabOfOrnithology:EBIRD:OBS94663304	8.84216	-82.5519	eBird - Traveling Count	210	3
CR/Panama	URN:CornellLabOfOrnithology:EBIRD:OBS147969118	8.81282	-82.4831	eBird - Traveling Count	260	3
CR/Panama	URN:CornellLabOfOrnithology:EBIRD:OBS147969075	8.81282	-82.4831	eBird - Traveling Count	260	3
CR/Panama	URN:CornellLabOfOrnithology:EBIRD:OBS185886958	8.85222	-82.5736	eBird - Traveling Count	360	3
CR/Panama	URN:CornellLabOfOrnithology:EBIRD:OBS218834516	8.77792	-82.6933	eBird - Traveling Count	300	3
CR/Panama	URN:CornellLabOfOrnithology:EBIRD:OBS219075323	8.80966	-82.3953	eBird - Traveling Count	420	3
CR/Panama	URN:CornellLabOfOrnithology:EBIRD:OBS235836374	8.77792	-82.6933	eBird - Traveling Count	300	3
CR/Panama	URN:CornellLabOfOrnithology:EBIRD:OBS187087197	8.91466	-82.5835	eBird - Traveling Count	300	3.219
CR/Panama	URN:CornellLabOfOrnithology:EBIRD:OBS191655229	8.91466	-82.5835	eBird - Traveling Count	300	3.219
CR/Panama	URN:CornellLabOfOrnithology:EBIRD:OBS94136130	8.86251	-82.5694	eBird - Traveling Count	360	3.219
CR/Panama	URN:CornellLabOfOrnithology:EBIRD:OBS46937215	8.84472	-82.76	eBird - Traveling Count	300	3.219
CR/Panama	URN:CornellLabOfOrnithology:EBIRD:OBS133679645	8.84216	-82.5519	eBird - Traveling Count	190	3.219
CR/Panama	URN:CornellLabOfOrnithology:EBIRD:OBS121352860	8.77751	-82.6268	eBird - Traveling Count	180	3.219
CR/Panama	URN:CornellLabOfOrnithology:EBIRD:OBS142923457	8.84216	-82.5519	eBird - Traveling Count	180	3.219
CR/Panama	URN:CornellLabOfOrnithology:EBIRD:OBS139842128	8.807	-82.54	eBird - Traveling Count	240	3.219
CR/Panama	URN:CornellLabOfOrnithology:EBIRD:OBS180081309	8.81282	-82.4831	eBird - Traveling Count	180	3.219
CR/Panama	URN:CornellLabOfOrnithology:EBIRD:OBS187291057	8.85905	-82.5562	eBird - Traveling Count	180	3.219
CR/Panama	URN:CornellLabOfOrnithology:EBIRD:OBS192120268	8.81282	-82.4831	eBird - Traveling Count	360	3.219
CR/Panama	URN:CornellLabOfOrnithology:EBIRD:OBS143785232	8.84216	-82.5519	eBird - Traveling Count	380	4
CR/Panama	URN:CornellLabOfOrnithology:EBIRD:OBS143994689	8.86306	-82.745	eBird - Traveling Count	540	4
CR/Panama	URN:CornellLabOfOrnithology:EBIRD:OBS156708729	8.81282	-82.4831	eBird - Traveling Count	300	4
CR/Panama	URN:CornellLabOfOrnithology:EBIRD:OBS188439940	8.81282	-82.4831	eBird - Traveling Count	195	4
CR/Panama	URN:CornellLabOfOrnithology:EBIRD:OBS188551479	8.89047	-82.6104	eBird - Traveling Count	180	4
CR/Panama	URN:CornellLabOfOrnithology:EBIRD:OBS187993304	8.80187	-82.5187	eBird - Traveling Count	180	4
CR/Panama	URN:CornellLabOfOrnithology:EBIRD:OBS183496219	8.84216	-82.5519	eBird - Traveling Count	120	4.007
CR/Panama	URN:CornellLabOfOrnithology:EBIRD:OBS45709869	8.85222	-82.5736	eBird - Traveling Count	300	4.023
CR/Panama	URN:CornellLabOfOrnithology:EBIRD:OBS184963743	8.81282	-82.4831	eBird - Traveling Count	180	4.426
CR/Panama	URN:CornellLabOfOrnithology:EBIRD:OBS250914237	8.92536	-82.562	eBird - Traveling Count	180	4.828
CR/Panama	URN:CornellLabOfOrnithology:EBIRD:OBS207821921	8.84216	-82.5519	eBird - Traveling Count	180	4.828
CR/Panama	URN:CornellLabOfOrnithology:EBIRD:OBS183522440	8.8715	-82.5468	eBird - Traveling Count	360	4.828
CR/Panama	URN:CornellLabOfOrnithology:EBIRD:OBS81222794	8.81282	-82.4831	eBird - Traveling Count	330	4.828
CR/Panama	URN:CornellLabOfOrnithology:EBIRD:OBS148791747	8.82801	-82.4731	eBird - Traveling Count	360	4.828
CR/Panama	URN:CornellLabOfOrnithology:EBIRD:OBS193820042	8.84216	-82.5519	eBird - Traveling Count	555	4.828
CR/Panama	URN:CornellLabOfOrnithology:EBIRD:OBS221951359	8.81282	-82.4831	eBird - Traveling Count	300	5
CR/Panama	URN:CornellLabOfOrnithology:EBIRD:OBS193828679	8.80187	-82.5187	eBird - Traveling Count	400	5
CR/Panama	URN:CornellLabOfOrnithology:EBIRD:OBS210754996	8.80187	-82.5187	eBird - Traveling Count	420	5
CR/Panama	URN:CornellLabOfOrnithology:EBIRD:OBS218831143	8.77792	-82.6933	eBird - Traveling Count	400	5
CR/Panama	URN:CornellLabOfOrnithology:EBIRD:OBS235836619	8.77792	-82.6933	eBird - Traveling Count	400	5
