# Supplementary material for: The Geographic Distribution of a Tropical Montane Bird Is Limited by a Tree: Acorn Woodpeckers (Melanerpes formicivorus) and Colombian Oaks (Quercus humboldtii) in the Northern Andes
Source: PLoS One. 2015 Jun 17;10(6):e0128675. doi: 10.1371/journal.pone.0128675 (PMC4471272; doi:10.1371/journal.pone.0128675)
Supplement: S2 File — This database was developed and published by Gonzalez et al. (35). In addition to latitude and longitudes for each record, Gonzalez et al (35) provided information on the collector, herbarium and identification number of each record (when available). (XLSX) [file pone.0128675.s003.xlsx]

## Sheet: Sheet1
Latitude	Longitude	Collector	Herbarium	ID
8.21667	-77.9	A. Gentry &S. Mori	mo	13770
8.21667	-77.9	A. Gentry &S. Mori	mo	13676
8.21667	-77.9	A. Gentry &S. Mori	mo	14077
8.21667	-77.9	A. Gentry &S. Mori	mo	14028
6.48333	-76.2333	J. Pipoly et al,	mo	16664
6.23333	-76.1333	A. Brant & J. Betancur	mo	1614
6.48333	-75.5333	J.L.Zarucchi et al,	mo	7293
5.98333	-76.1167	J.L.Zarucchi et al,	mo	5972
5.91667	-75.3333	J.L.Zarucchi et al,	mo	6123
7.16667	-75.9	A. Gentry & Cuadros	mo	79150
6.75	-75.3667	B. Stein & A. Cogollo	mo	3401
6.51667	-76.3167	J.G. Ramirez etal,	mo	4093
1.66667	-76.2333	C.E.Gonzalez	caup	2116
8.23333	-74.3667	C.E.Gonzalez	caup,col	3446
6.53333	-76.3167	A. Cogollo, et al	jaum,mo	3953
6.3	-75.4833	F. Roldan et al,	jaum,mo	2321
6.96361	-75.4168	R. Fonnegra	jaum,mo	4351
6.48333	-75.5333	R. Fonnegra & Tuberquia	hua,mo	4646
5.45	-73.35	A. Gentry &L. Forero	mo	15323
2.27361	-76.9058	R.Ruiz	mo	1105
2.43333	-76.5	NA	caup	NA
5.76667	-76.1667	A. Gentry & Renteria	mo	24198
6.7	-74.4	J. Pipoly & C.I. Orozco	mo	12018
2.26667	-76.2	A. gentry et al,	mo	53897
4.3	-75.6667	A. gentry et al,	mo	65332
4.01667	-76.1	W. Devia	mo,ny	3213
5.74389	-73.5239	C.M. Corba & J. betancur	col	NA
8.33333	-73.3667	E. Constantino	NA	NA
8.16667	-77.25	NA	NA	NA
2.23333	-76.1333	P.Rugeles	afp	30
2.33333	-76.2167	NA	NA	NA
2.21667	-76.05	O. Rangel	col	302
5.75	-73.4333	E. Plata	col	NA
6.64778	-75.6247	Espinal	NA	NA
6.56	-75.8267	F.C.Lehmann	NA	3899
6.17611	-75.3347	A. Codazzi	NA	NA
6.5	-75.75	A. Codazzi	NA	NA
6.03278	-75.4431	H Daniel	NA	384
6.16667	-75.4	Espinal	NA	NA
6.91667	-75.6667	Espinal	NA	NA
6.11667	-76.0167	Espinal	NA	NA
6.05	-75.8	A. Codazzi	NA	NA
6.90861	-75.0775	A. Codazzi	NA	NA
6.35	-72.8333	Borrero y hernandez	NA	NA
5.6	-73.8333	A. Codazzi	NA	NA
5.61667	-73.5667	A. Codazzi	NA	NA
5.83333	-73.0333	Espinal & Montenegro	NA	1610
5.83333	-73.3	H.L.Mason	NA	13739
5.76667	-73.55	Espinal & Montenegro	NA	148
6.365	-73.1392	H.L.Mason	NA	13716
5.55	-73.3333	Linden	NA	1325
6.25	-72.7167	J.Cuatrecasas & G. Barriga	NA	9816
5.36667	-72.8667	Cardozo	NA	NA
4.63333	-75.5833	Killip & Hazen	NA	9024
5.41667	-75.5	A. Codazzi	NA	NA
4.36667	-75.7333	L. Lopez	NA	NA
4.83333	-75.1667	Saffray	NA	1869
2.51667	-76.9333	S. Espinal	NA	324
1.91444	-76.855	Humboldt 7 bonpland	NA	157
4.76667	-76.15	Dryander	NA	2079
2.45	-76.6	A.F.Perez & L. Mora	NA	64
2.48333	-76.5167	E.P Arbelaez & J. Cuatrecasas	NA	5801
2.63333	-76.5167	Pennell & Killip	NA	6936
2.38333	-76.7	Andre	NA	229
1.78694	-75.6536	J Cuatrecasas	NA	9076
4.55	-74.2667	R.E. Schultes et al,	NA	4057
4.86667	-74.45	Bonpland & Kunth	NA	336
5.05	-74.55	G. Barriga	NA	11827
4.56667	-74.4	A. fernandez & L Mora	NA	1437
4.32083	-74.2842	Humboldt 7 bonpland	NA	154
4.73333	-74.4667	G. Barriga	NA	8989
5.13333	-74.1667	G. Barriga	NA	10729
5.33333	-74.5	G. Barriga	NA	7746
5.06667	-74.9	Huartweg	NA	17447
4.34222	-74.3617	Andre	NA	NA
4.45	-74.5333	Andre	NA	200
5.3	-73.8167	Boussingault	NA	NA
5.01667	-74.4833	Triana	NA	NA
4.5	-74.7	L. Uribe	NA	6060
3.20056	-75.6511	H.L.Mason	NA	13925
2.51167	-76.5283	E. Chilito	NA	72
2.46667	-76.6667	O.L. casanas	NA	854
2.45	-76.7333	C.E.Gonzalez	NA	1080
2.79778	-76.5006	N.M. Diago	NA	41
2.52833	-76.5928	C. Idrobo	NA	21
2.43333	-76.5	R. S	NA	45
2.27361	-76.9081	R.Ruiz	NA	1105
2.36667	-76.9167	E. Little	NA	8893
1.41667	-77.3833	L.E. Mora	NA	2354
6.63333	-73.2333	A. Codazzi	NA	178
6.28667	-73.1475	A. Codazzi	NA	181
6.55	-73.1	A. Codazzi	NA	189
6.01667	-73.6833	A. Codazzi	NA	156
6.83333	-73.3167	A. Codazzi	NA	193
6.98333	-73.05	A. Codazzi	NA	35
7.78583	-73.1244	A. Codazzi	NA	39
8.79306	-73.3703	A. Codazzi	NA	39
6.47056	-73.2625	A. Codazzi	NA	175
5.75	-73.85	J. Hernandez Camacho	NA	NA
6.35	-72.8333	Vega	NA	8
5.06667	-73.8333	E. Killip & E.C. Smith	NA	16744
6.76667	-73.1	E. Killip & E.C. Smith	NA	15296
7.36667	-73	E. Killip & E.C. Smith	NA	NA
5.93333	-72.9	E. Killip & E.C. Smith	NA	18267
7.28333	-72.9667	E. Killip & E.C. Smith	NA	19078
6.34583	-73.3736	N.C. Fassett	NA	25554
6.83333	-72.7	A. Codazzi	NA	124
6.23333	-73.8167	J. Hernandez Camacho	NA	NA
6.85	-72.7	A. Codazzi	NA	80
7.78333	-72.8167	A. Codazzi	NA	124
7.38333	-72.65	A. Codazzi	NA	116
8.24306	-73.3572	A. Codazzi	NA	149
4.88333	-75.1333	G. Barriga	NA	12279
4.9	-73.4833	J Cuatrecasas	NA	NA
3.56667	-76.2333	Duque	NA	567
3.66667	-76.7	Robledo & Robledo	NA	NA
3.51667	-76.7167	manuel del Llano	NA	NA
5.0575	-75.9342	C. Barbosa	NA	14000
2.65	-75.1667	F. Llanos Y Araujo	NA	39
2.26667	-76.2	A. gentry et al,	NA	53897
2.56667	-76.5667	K. Psteele & Bevier	NA	1285
3.65	-76.1333	M.D. heredia	NA	476
3.43333	-76.6167	S. Espinal	NA	NA
2.63333	-76.55	S. Espinal	NA	3025
5.72056	-73.5036	Juan F Fernandez	NA	NA
4.68333	-76.0333	A. Giraldo	NA	NA
6.10722	-73.1978	A. Giraldo	NA	NA
1.91444	-76.855	Juan D. Palacio & M. paz	NA	NA
1.38333	-77.1333	A. Giraldo	NA	NA
6.46667	-76.2	H. Restrepo	NA	NA
1.63444	-76.1074	J.D Palacio	NA	NA
3.97806	-74.4858	César Barbosa	FMB	50883
4.90917	-76.0431	César Barbosa	FMB	26760
3.97806	-74.4858	César Barbosa	FMB	30716
3.97806	-74.4858	César Barbosa	FMB	41369
6.75	-75.3667	Stein, Cogollo	FMB	23369
7.47444	-72.8364	A. prieto, Mendoza	FMB	45100
6.51667	-76.3167	J.G. Ramirez etal,	FMB	55463
6.53333	-76.3167	Cogollo et al	FMB	54867
1.58333	-76	C. Barbosa	FMB	26362
5.93417	-75.9342	César Barbosa	FMB	26781
5.93417	-75.9342	César Barbosa	FMB	26780
1.58333	-76	César Barbosa	FMB	26368
8.33333	-77.2667	Forero & Gentry	NA	NA
8.2	-77.2833	Forero & Gentry	NA	NA
8	-77.05	Forero & Gentry	NA	NA
5.73333	-76	D. Sanchez, J. A. Perez, O. Velasquez	MEDEL	36472
5.73333	-76	D. Sanchez, J. A. Perez, O. Velasquez	MEDEL	36260
5.73333	-76	D. Sanchez, J. A. Perez, O. Velasquez	MEDEL	36259
5.73333	-76	D. Sanchez, J. A. Perez, O. Velasquez	MEDEL	36274
5.73333	-76	D. Sanchez, J. A. Perez, O. Velasquez	MEDEL	36278
5.73333	-76	D. Sanchez, J. A. Perez, O. Velasquez	MEDEL	36279
5.73333	-76	D. Sanchez, J. A. Perez, O. Velasquez	MEDEL	36276
5.73333	-76	D. Sanchez, J. A. Perez, O. Velasquez	MEDEL	36275
5.73333	-76	D. Sanchez, J. A. Perez, O. Velasquez	MEDEL	36258
5.73333	-76	D. Sanchez, J. A. Perez, O. Velasquez	MEDEL	36272
5.73333	-76	D. Sanchez, J. A. Perez, O. Velasquez	MEDEL	36277
5.73333	-76	D. Sanchez, J. A. Perez, O. Velasquez	MEDEL	36273
5.73333	-76	D. Sanchez, J. A. Perez, O. Velasquez	MEDEL	36256
6.35	-75.6333	J. C. Marrugo	MEDEL	43896
6.61667	-75.6667	M. E. Fernandez, J. C. Arcila y C. Orrego	MEDEL	33258
6.2	-75.5	V. Velázquez	MEDEL	35102
6.31667	-76.1333	D. Sanchez, A. Madrigal y V. M. Pardo	MEDEL	32037
5.8	-75.7833	D. Sanchez	MEDEL	32854
6.41667	-75.5833	J. A. Pérez-Zabala	MEDEL	45134
6.2325	-75.6625	W. Rodriguez, F. Giraldo, M. Marin	JAUM	25830
5.69194	-75.6919	A. Cogollo, H. Rincón, R. Jiménez y A. Duque	JAUM	11394
6.15	-75.1833	Rosalba Giraldo y otros	JAUM	25157
7.13333	-75.8	Fernando Giraldo y Marco Correa	JAUM	24377
6.38472	-76.4692	L. Velez, D. Botero, J. Florez	JAUM	36638
6.15	-75.1833	Rosalba Giraldo y otros	JAUM	25123
5.69194	-75.2722	A. Cogollo, H. Rincón, R. Jiménez y A. Duque	JAUM	11392
6.24822	-75.5937	J.G.Vélez y J. Blandon	JAUM	39914
6.53333	-76.3167	Alvaro Cogollo, Dayro Cardenas y Ovidio Alvarez	JAUM	17635
6.83333	-75.5	James Luteyn, Ricardo Callejas y John J. Pipoly	JAUM	6645
6.75	-75.3667	Bruce Stein y A. Cogollo	JAUM	9734
6.51667	-76.3167	J.G.Ramirez, E. Muñoz y M. Cruz	JAUM	23760
